# Supplementary material for: The Cell Wall Proteome of Craterostigma plantagineum Cell Cultures Habituated to Dichlobenil and Isoxaben
Source: Cells. 2021 Sep 2;10(9):2295. doi: 10.3390/cells10092295 (PMC8468770; doi:10.3390/cells10092295)
Supplement: Supplementary file 1 [file cells-10-02295-s001.zip]

Archive with 6 entries (6 files):
- Figure S1 new.tif
- Figure S2 new.tif
- Figure S3 new.tif
- Figure S4 new.tif
- Supplementary File S1 gel-free_final.xlsx
- Supplementary File S2 DIGE_final.xlsx
