# Supplementary material for: The Cell Wall Proteome of Craterostigma plantagineum Cell Cultures Habituated to Dichlobenil and Isoxaben
Source: Cells. 2021 Sep 2;10(9):2295. doi: 10.3390/cells10092295 (PMC8468770; doi:10.3390/cells10092295)
Supplement: Supplementary file 1 [file cells-10-02295-s001.zip › Supplementary File S1 gel-free_final.xlsx]

## Sheet: All CaCl2 p<0.05
Accession	Peptide count	Unique peptides	Confidence score	ANOVA p-value	q Value	Max fold change	Power	Fractions	Occurrences	Highest mean condition	Lowest mean condition	Mass	Description	C1	C2	C3	C4	DCB1	DCB2	DCB3	DCB4	IXB1	IXB2	IXB3	IXB4	Localisation	Prediction probability
Cp_V2_contig_42991	14	1	55.23	0.0374194	0.0224761	8.99838	0.645549	2	1	Isoxaben	Dichlobenil	44186	ankyrin repeat-containing protein At5g02620-like|GO:0016021	2038.42	672.65	2039.36	186.882	99.2077	351.66	13.549	230.283	941.664	3205.98	331.644	1771.89	Cell membrane	0.8307
Cp_V2_contig_44594	5	1	98.04	0.036862	0.0222983	2.17768	0.648493	2	1	Ctrl	Dichlobenil	12201	early nodulin-like protein 1|GO:0016021 GO:0009055 GO:0022900	5040.76	2089.44	3997.54	4645.64	1348.93	2624.37	2004.68	1265.21	4141.96	2201.17	2432.21	2258.58	Cell membrane	0.9816
Cp_V2_contig_216	14	4	349.39	0.00280129	0.00387217	5.28986	0.964756	2	1	Dichlobenil	Ctrl	32328	ectonucleotide pyrophosphatase/phosphodiesterase family member 1-like|GO:0005773 GO:0016021 GO:0016740 GO:0035529 GO:0008152	1121.16	325.209	361.633	850.417	1501.86	6393.77	3868.72	2298.3	3531.33	2080.84	2390.93	2477.8	Cell membrane	0.4604
Cp_V2_contig_37264	21	4	89.07	0.00823588	0.00802814	4.12393	0.882944	2	1	Isoxaben	Ctrl	71499	G-type lectin S-receptor-like serine/threonine-protein kinase SD3-1|GO:0016020 GO:0000166 GO:0004672 GO:0016310	1349.84	691.89	1579.75	682.395	1923.86	3501.43	676.146	1349.98	6490.25	4608.96	3408.53	3241.12	Cell membrane	0.9997
Cp_V2_contig_3012	43	10	2221.42	0.0154456	0.011622	2.62845	0.800991	1;2	2	Isoxaben	Dichlobenil	61024	pectinesterase/pectinesterase inhibitor U1|GO:0005576 GO:0005618 GO:0016021 GO:0030599 GO:0045330 GO:0046910 GO:0042545 GO:0043086 GO:0045490	18327.4	22003.6	26441.4	16747.1	20566.6	34182.1	13253.7	9784.64	39918	30654.5	51973.9	81912.8	Cell membrane	0.3608
Cp_V2_contig_28651	19	5	88	0.00640475	0.00691493	3.56923	0.908353	2	1	Isoxaben	Dichlobenil	44631	pleiotropic drug resistance protein 2-like|GO:0016021 GO:0005524 GO:0016887	572.686	478.641	1659.21	2106.62	791.378	1384.54	795.307	859.725	3641.25	3929.7	2422.45	3680.16	Cell membrane	0.5785
Cp_V2_contig_38909	16	3	104.76	0.00168682	0.00279366	3.53978	0.982786	2	1	Dichlobenil	Isoxaben	31309	probable inactive receptor kinase At4g23740|GO:0016021 GO:0004672 GO:0005524 GO:0006468	1749.88	1101.96	2948.05	2575.69	2529.52	4689.99	3082.58	2103.7	897.881	1022.25	754.678	829.864	Cell membrane	0.9992
Cp_V2_contig_7407	16	2	89.16	2.39e-05	0.000185531	28.718	1	2	1	Isoxaben	Ctrl	40858	probable magnesium transporter NIPA6|GO:0005769 GO:0005886 GO:0016021 GO:0015095 GO:1903830	114.414	17.2888	144.625	140.819	3378.16	2520.15	2023.73	2380.67	2355.92	4049.97	2539.83	3033.89	Cell membrane	0.4607
Cp_V2_contig_5294	27	7	114.78	0.0264047	0.0176105	3.01112	0.711554	2	1	Isoxaben	Ctrl	97733	receptor protein kinase TMK1-like|GO:0005886 GO:0016021 GO:0004675 GO:0005524 GO:0006468 GO:0007178	4127.83	3559.31	7900.71	10783.1	14619.2	19893.9	7975.37	8224.11	30840.2	16879.8	21471.4	10214.6	Cell membrane	0.9999
Cp_V2_contig_44329	11	2	94.3	1.88e-05	0.000152946	8.03999	1	2	1	Isoxaben	Ctrl	41228	receptor-like kinase TMK4|GO:0005886 GO:0016021 GO:0004675 GO:0005524 GO:0006468 GO:0007166	3608.18	2765.25	6654.17	8173.5	35478.8	30609.7	20475.3	21373.8	46101.9	45241.3	41764.2	37349.3	Cell membrane	0.9875
Cp_V2_contig_33188	20	4	152.85	0.000135953	0.000586262	5.43448	0.999935	2	1	Ctrl	Dichlobenil	31853	receptor-like protein 51|GO:0016021	75985.6	29066.5	71410.6	70295.3	11834	16003.1	8091.34	9477.61	21754.2	20732.4	21559.2	21895.4	Cell membrane	0.9933
Cp_V2_contig_4183	23	4	1476.91	0.00994269	0.00892675	3.3586	0.861159	1;2	2	Ctrl	Dichlobenil	23826	5-methyltetrahydropteroyltriglutamate--homocysteine methyltransferase|GO:0003871 GO:0008270 GO:0009086 GO:0032259	19216	5883.26	12196.7	17276	2286.24	7976.83	2356.18	3629.15	6185.67	3493.65	3459.15	3921.57	Cytoplasm	0.689
Cp_V2_contig_9021	28	6	1608.64	0.0339892	0.0208564	4.06446	0.664262	1;2	2	Ctrl	Dichlobenil	26299	5-methyltetrahydropteroyltriglutamate--homocysteine methyltransferase-like|GO:0005737 GO:0003871 GO:0008270 GO:0009086 GO:0032259	205565	103356	135608	36409.3	8132.33	42115	21516.3	46564.2	31783.9	34240.2	58312.7	30448.2	Cytoplasm	0.755
Cp_V2_contig_14493	12	2	164.19	0.0470754	0.0263292	3.85623	0.599587	2	1	Isoxaben	Ctrl	19776	60S ribosomal protein L12|GO:0022625 GO:0003735 GO:0019843 GO:0000027 GO:0006412	112.644	9.81228	164.423	44.0549	122.118	111.074	272.578	269.635	400.645	134.962	308.098	432.453	Cytoplasm	0.7862
Cp_V2_contig_17872	27	5	128.97	0.0136633	0.0107351	3.87103	0.819015	2	1	Isoxaben	Dichlobenil	87820	ARF guanine-nucleotide exchange factor GNOM-like|GO:0005794 GO:0005086 GO:0006890 GO:0006897 GO:0032012 GO:0065009 GO:0080119	2225.49	1000.47	2691.46	2130.8	800.919	720.033	417.709	969.63	2999.5	5222.18	1179.24	1857.17	Cytoplasm	0.5898
Cp_V2_contig_3895	18	6	99.24	0.0322307	0.0199931	3.32461	0.674444	2	1	Isoxaben	Ctrl	27171	asparagine--tRNA ligase, cytoplasmic 1-like|GO:0005737 GO:0003676 GO:0004816 GO:0005524 GO:0006421	2441.61	1668.39	2486.49	5386.85	13068.5	11184.3	4058.61	3805.09	18185.2	8995.76	5932.36	6726.56	Cytoplasm	0.7853
Cp_V2_contig_9694	8	2	131.89	0.00129803	0.00246028	7.41667	0.988625	2	1	Dichlobenil	Ctrl	30295	asparagine--tRNA ligase, cytoplasmic 1-like|GO:0005737 GO:0003676 GO:0004816 GO:0005524 GO:0006421	283.057	529.766	1077.73	761.135	5273.69	9694.55	3203.89	1494.57	5783.67	4113.35	4317.49	3468.66	Cytoplasm	0.7959
Cp_V2_contig_5366	23	1	347.65	7.22e-05	0.000404537	7.78229	0.999992	1;2	2	Isoxaben	Ctrl	66818	asparagine--tRNA ligase, cytoplasmic 1-like|GO:0005737 GO:0003676 GO:0004816 GO:0005524 GO:0006421	1464.12	1885.79	5450	4466.95	26294.5	24333.2	14920.8	14628.6	23653	29223.9	24148.7	26220.9	Cytoplasm	0.7959
Cp_V2_contig_7822	16	4	100.59	0.000187376	0.000743342	4.24147	0.999833	2	1	Ctrl	Dichlobenil	64606	aspartate--tRNA ligase 2, cytoplasmic-like|GO:0005737 GO:0003676 GO:0004815 GO:0005524 GO:0006422	6734.79	4648.6	9472.56	12096.9	2087.13	2531.49	1490.01	1660.57	1469.51	2505.92	2071.86	2404.92	Cytoplasm	0.5861
Cp_V2_contig_6353	22	5	146.56	0.000778019	0.00192346	7.39612	0.9954	2	1	Ctrl	Dichlobenil	90749	ATPase subunit 1 (mitochondrion)|GO:0005743 GO:0045261 GO:0005524 GO:0046933 GO:0015986 GO:0099132	54718.9	34497.7	67640.7	121365	5353.86	16825.1	7592.14	7846.15	51658.3	29928.6	22314.5	19847.6	Cytoplasm	0.695
Cp_V2_contig_12948	20	3	73.7	0.039503	0.0232468	5.84922	0.634853	2	1	Dichlobenil	Ctrl	48362	binding partner of ACD11 1|GO:0003723	5171.51	2665.74	4797.99	10871.9	52326.2	45818.8	36130.7	3222.99	42894.4	39703.2	34939.3	14831.7	Cytoplasm	0.4847
Cp_V2_contig_25516	12	1	174.71	1.8e-06	6.13e-05	259.789	1	2	1	Ctrl	Isoxaben	46727	coatomer subunit delta-like|GO:0000139 GO:0030126 GO:0006890 GO:0015031	1434.41	856.283	1249.15	2627.23	8.96043	30.6293	38.4101	93.638	5.40743	5.04627	6.1491	7.13599	Cytoplasm	0.5095
Cp_V2_contig_3923	19	1	110.47	0.00136328	0.00247586	3.92217	0.987678	2	1	Isoxaben	Ctrl	89228	coatomer subunit gamma|GO:0000139 GO:0030126 GO:0005198 GO:0006886 GO:0016192	5877.24	2660.56	7316.77	8144.09	14210.7	17470.1	9846.31	8125.55	29486.8	24744.7	20651.9	19243.4	Cytoplasm	0.4981
Cp_V2_contig_168	20	1	223.42	0.00180217	0.00284652	5.04146	0.980982	1;2	2	Dichlobenil	Ctrl	37577	elongation factor 1-alpha|GO:0005737 GO:0003746 GO:0003924 GO:0005525 GO:0006414	55.7058	22.1731	50.9478	32.1323	283.686	204.181	147.979	175.622	37.5084	136.068	107.73	60.2	Cytoplasm	0.6641
Cp_V2_contig_10844	10	3	81.96	0.00251077	0.00362968	2.32468	0.969533	2	1	Isoxaben	Ctrl	28631	elongation factor 2|GO:0005840 GO:0003746 GO:0003924 GO:0005525 GO:0006414	5179.15	2907.57	3365.07	3629.01	5397.82	6696.91	2959.55	3700.4	9446.89	8798.11	8294.8	8518.27	Cytoplasm	0.6947
Cp_V2_contig_1348	50	3	661.8	4.94e-07	2.11e-05	84.4143	1	2	1	Dichlobenil	Ctrl	106822	elongation factor 2|GO:0005840 GO:0003746 GO:0003924 GO:0005525 GO:0006414	26.6917	84.7275	24.7025	50.0443	2417.83	6923.36	2773.72	3600.14	2234.96	1514.76	1276.8	1283.36	Cytoplasm	0.6938
Cp_V2_contig_9874	23	3	1019.47	0.0208373	0.0148726	2.94318	0.753065	2	1	Isoxaben	Ctrl	52263	enolase|GO:0000015 GO:0000287 GO:0004634 GO:0006096	961.562	1616.94	2296.46	690.211	3045.21	7411.36	3274.05	1881.28	6314.03	3192.54	4219.57	2653.19	Cytoplasm	0.4679
Cp_V2_contig_8078	12	6	107.96	0.00175491	0.00279778	2.33451	0.981724	1;2	2	Dichlobenil	Isoxaben	32006	eukaryotic translation initiation factor 5A-2|GO:0003743 GO:0003746 GO:0043022 GO:0006413 GO:0006452 GO:0045901 GO:0045905	40627.7	49266.9	45831.1	40522.6	56931.5	62447.2	37187.5	43938.7	33676.7	20989.7	15803.3	15417.8	Cytoplasm	0.8047
Cp_V2_contig_2750	13	2	270.06	0.00639418	0.00691493	53.5063	0.908507	2	1	Isoxaben	Ctrl	35886	fructose-bisphosphate aldolase cytoplasmic isozyme-like|GO:0004332 GO:0006096	38.7808	67.7597	0.143583	0	19.4761	255.94	50.4932	124.395	2252.36	2307.88	315.37	832.661	Cytoplasm	0.4393
Cp_V2_contig_11358	6	3	118.59	0.000860891	0.00198454	10.1214	0.994439	1;2	2	Isoxaben	Ctrl	12077	glyceraldehyde-3-phosphate dehydrogenase, cytosolic|GO:0016620 GO:0050661 GO:0051287 GO:0006006 GO:0055114	1412.73	364.491	406.583	133.095	1482.31	2634.48	752.173	1566.81	5058.19	7290.37	4962.29	6139.41	Cytoplasm	0.7919
Cp_V2_contig_11912	18	1	536.15	0.00417288	0.00515821	6.01124	0.942409	1;2	2	Isoxaben	Dichlobenil	30274	glyceraldehyde-3-phosphate dehydrogenase, cytosolic-like|GO:0016620 GO:0050661 GO:0051287 GO:0006006 GO:0055114	2139.59	4511.77	4706.6	1338.01	3744.58	2637.79	1033.5	783.736	18264.5	13010.9	6413.87	11600.6	Cytoplasm	0.8271
Cp_V2_contig_20789	11	1	222.68	0.0102699	0.00914036	7.43074	0.857174	2	1	Ctrl	Isoxaben	19841	glycylpeptide N-tetradecanoyltransferase 1-like|GO:0005737 GO:0004379 GO:0018008	769.233	332.248	1094.69	1577.16	159.874	387.067	212.91	332.782	19.7441	210.861	71.299	205.897	Cytoplasm	0.4454
Cp_V2_contig_8773	20	6	182.62	0.00193038	0.0029936	4.94326	0.97895	2	1	Dichlobenil	Ctrl	47590	guanosine nucleotide diphosphate dissociation inhibitor 2|GO:0005622 GO:0005093 GO:0007264 GO:0015031 GO:0050790	3372.18	1639.77	2487.02	3998.92	14987.5	24802.1	8755.64	8291.83	19807.4	11812.4	6178.12	10328.7	Cytoplasm	0.7005
Cp_V2_contig_8327	27	5	273.39	0.00586382	0.00653781	5.52334	0.916294	2	1	Ctrl	Isoxaben	58381	haloacid dehalogenase-like hydrolase domain-containing protein 3|GO:0016787 GO:0008152	4430.42	3826.44	9548.48	9725.72	1027.46	2343.92	2062.12	440.179	1801.75	1833.81	808.635	540.305	Cytoplasm	0.6106
Cp_V2_contig_20296	12	2	120.72	0.00648646	0.0069591	3.80383	0.907171	2	1	Isoxaben	Ctrl	20810	heat shock 70 kDa protein|GO:0005524	2241.89	1219.45	1910.04	1231.93	1731.21	3872.23	493.444	1227.58	7710.18	6994.6	5349.31	5063.78	Cytoplasm	0.4826
Cp_V2_contig_1791	20	2	383.78	1.47e-05	0.000134996	9.5822	1	2	1	Dichlobenil	Ctrl	46477	heat shock cognate 70 kDa protein 2|GO:0005524	24.1085	28.2215	30.1776	42.7674	350.112	460.247	168.929	221.121	198.566	191.681	116.507	145.779	Cytoplasm	0.8949
Cp_V2_contig_5068	9	2	113.22	0.0125479	0.0103092	6.11749	0.830961	1;2	2	Isoxaben	Ctrl	21341	heat shock cognate 70 kDa protein 2-like|GO:0005524	193.153	168.616	375.459	49.2254	467.746	736.412	280.878	229.892	2319.68	1050.42	980.537	460.484	Cytoplasm	0.573
Cp_V2_contig_22857	5	1	198.52	0.0376335	0.0225254	17.0556	0.644428	2	1	Isoxaben	Ctrl	10513	heat shock cognate 70 kDa protein|GO:0005524	256.645	358.591	634.975	320.656	581.684	2863	11.2706	1105.35	11929.7	6988.11	3592.29	4281.92	Cytoplasm	0.7276
Cp_V2_contig_3597	19	1	162.82	0.0141991	0.0109106	172.33	0.813465	2	1	Dichlobenil	Isoxaben	54014	heat shock cognate 70 kDa protein|GO:0005524	0	1.82828	0	0	0.339154	40.6462	8.59222	9.49706	0.265	0	0.0778006	0	Cytoplasm	0.9124
Cp_V2_contig_1740	30	3	181.55	0.0144129	0.0110253	5.81	0.811282	2	1	Dichlobenil	Ctrl	100977	heat shock cognate protein 80-like|GO:0005524 GO:0051082 GO:0006457 GO:0006950	4626.29	1542.55	2814.31	2811.19	23586.4	26021.1	13100.4	5817.24	27948.9	5741.2	25248	5798.26	Cytoplasm	0.599
Cp_V2_contig_6727	5	1	63.54	0.000983145	0.00217806	47.9953	0.992926	2	1	Isoxaben	Ctrl	21277	heat shock cognate protein 80-like|GO:0005618 GO:0005634 GO:0005739 GO:0005794 GO:0005829 GO:0009506 GO:0003729 GO:0005524 GO:0051082 GO:0006457 GO:0006952 GO:0009414 GO:0009651 GO:0009908 GO:0010187 GO:0010286 GO:0048366 GO:0050821 GO:0051131 GO:00	19.2787	25.0476	61.9817	146.707	1003.38	2579.34	661.27	406.525	8220.88	1003.71	2337.42	581.51	Cytoplasm	0.4399
Cp_V2_contig_4052	9	2	98.12	0.00687886	0.007199	4.26588	0.901559	2	1	Isoxaben	Ctrl	27486	histone deacetylase complex subunit sap18|GO:0005730 GO:0009651 GO:0009737	864.11	239.992	427.687	1336.1	2681.77	4996.64	2012.62	1045.48	3785.93	2926.12	2756.84	2765.16	Cytoplasm	0.725
Cp_V2_contig_25000	7	2	51.12	8.87e-05	0.000444958	7.39765	0.999984	2	1	Isoxaben	Ctrl	24761	homeobox-leucine zipper protein ATHB-15-like|GO:0005634 GO:0003677 GO:0008289	1844.03	956.165	2038.95	1138.22	3686.76	7439.51	4796.53	7226.95	14426.2	14815.5	7495.85	7480.86	Cytoplasm	0.5514
Cp_V2_contig_14076	19	7	83.53	0.0296018	0.0190552	2.20549	0.690503	2	1	Isoxaben	Ctrl	50764	hydroquinone glucosyltransferase-like|GO:0035251	5509.75	3037.97	6920.31	15639.4	13501.8	12497.5	10224.1	8419.05	16812.5	20151	15034.5	16609	Cytoplasm	0.4129
Cp_V2_contig_1254	11	3	319.37	0.0135107	0.0107351	2.11197	0.820617	2	1	Ctrl	Dichlobenil	28602	hypothetical protein F511_21484	8202.12	5494.01	11635.5	12737.9	5091.03	4739.15	4061.39	4134.06	6414.15	8811.04	5667.44	5509.62	Cytoplasm	0.5218
Cp_V2_contig_11678	20	2	307.19	0.00048935	0.00141485	Infinity	0.998205	2	1	Ctrl	Dichlobenil	40528	hypothetical protein MIMGU_mgv1a018920mg, partial|GO:0016021 GO:0004553 GO:0005975	653.408	87.9129	926.154	22.009	0	0	0	0	0	0	2.54503	15.8611	Cytoplasm	0.3449
Cp_V2_contig_11071	17	2	99.98	0.0448362	0.0253991	2.33111	0.609479	2	1	Dichlobenil	Ctrl	44444	mediator of RNA polymerase II transcription subunit 1	36.8755	31.5217	1024.1	82.2832	291.041	1226.46	672.87	548.166	413.581	689.76	789.646	821.038	Cytoplasm	0.6488
Cp_V2_contig_11272	11	3	88.73	0.0357535	0.0217048	4.31096	0.654457	2	1	Isoxaben	Ctrl	43616	mitotic checkpoint protein BUB3.2	1168.84	450.515	886.827	668.68	2915.47	1741.98	821.025	1574.7	1649.34	5864.09	1221.39	4951.88	Cytoplasm	0.4569
Cp_V2_contig_29001	13	2	76.74	0.00112501	0.00225363	14.8089	0.99105	2	1	Ctrl	Dichlobenil	21096	oil body-associated protein 1A-like	8878.73	5441.42	16292.2	21518.3	1184.5	1789.73	167.198	378.791	5063.8	3379.97	2307.97	3544.15	Cytoplasm	0.7134
Cp_V2_contig_3864	13	3	85.31	0.00377043	0.00485875	4.9469	0.948888	2	1	Isoxaben	Ctrl	62748	peptidyl-prolyl cis-trans isomerase FKBP62-like|GO:0003755 GO:0000413	706.776	921.155	2937.78	1663.47	3154.03	3052.3	1143.4	904.371	10845	8049.48	5322.95	6597.66	Cytoplasm	0.7637
Cp_V2_contig_902	23	3	190.38	0.00121503	0.0023553	5.34997	0.989805	2	1	Isoxaben	Ctrl	42564	peptidyl-prolyl cis-trans isomerase FKBP62-like|GO:0005737 GO:0003755 GO:0005528 GO:0000413 GO:0061077	1968.15	666.39	353.659	405.987	991.85	1004.57	730.622	680.125	5647.44	5965.93	4033.67	2511.78	Cytoplasm	0.7484
Cp_V2_contig_5995	22	4	214.36	0.00013747	0.000586262	7.67408	0.999933	2	1	Ctrl	Dichlobenil	63894	peptidyl-prolyl cis-trans isomerase FKBP62-like|GO:0005737 GO:0003755 GO:0005528 GO:0000413 GO:0061077	1159.89	1511.25	1676.23	2590.09	92.7494	197.563	265.346	348.355	1566.57	1022.36	797.655	913.008	Cytoplasm	0.5818
Cp_V2_contig_6541	42	10	574.97	0.0206062	0.0147694	4.00837	0.754946	1;2	2	Isoxaben	Dichlobenil	76413	phosphoenolpyruvate carboxykinase [ATP]-like|GO:0005829 GO:0004612 GO:0005524 GO:0016301 GO:0006094 GO:0016310	1819.4	2691.48	2397.77	2733.25	2921.51	2516.62	575.428	2347.61	5514.15	7234.04	3665.44	17101.1	Cytoplasm	0.4473
Cp_V2_contig_10857	4	2	95.02	0.0401645	0.0234272	6.55143	0.631555	1	1	Isoxaben	Dichlobenil	51489	Phosphoenolpyruvate carboxylase, housekeeping isozyme|GO:0005829 GO:0009507 GO:0048046 GO:0008964 GO:0032440 GO:0006099 GO:0015977 GO:0048366	14262	22860.5	2809.57	446.893	75.1976	10103.9	315.545	146.861	8611.23	11355.8	14616.8	35133.2	Cytoplasm	0.5545
Cp_V2_contig_18323	25	7	276.78	0.0449658	0.0253991	2.9713	0.608895	1;2	2	Isoxaben	Dichlobenil	75682	phosphoenolpyruvate carboxylase|GO:0008964 GO:0016301 GO:0006099 GO:0015977 GO:0016310	3120.61	3027.94	14897.7	6719.56	2277.43	9176.55	3656.03	1669.43	15631.5	12340.8	11576.6	10307.7	Cytoplasm	0.6472
Cp_V2_contig_21902	8	1	47.36	0.000162416	0.000659662	394.757	0.999889	2	1	Ctrl	Dichlobenil	16986	PREDICTED: uncharacterized protein LOC107409172, partial|GO:0016020	63.2303	93.7921	369.122	23.609	0	1.39264	0	0	0	4.99666	0	2.86945	Cytoplasm	0.3028
Cp_V2_contig_1873	33	7	320.83	5.68e-05	0.000359009	13.7552	0.999997	2	1	Isoxaben	Ctrl	98569	probable methionine--tRNA ligase|GO:0005829 GO:0000049 GO:0004825 GO:0005524 GO:0006431	577.046	551.665	1465.85	895.95	10999.9	14800.9	5188.11	4488.58	15981	15131.4	6701.96	10198.3	Cytoplasm	0.5942
Cp_V2_contig_18462	21	4	225.47	0.0315702	0.0196548	1.74567	0.678382	2	1	Isoxaben	Dichlobenil	30783	proline--tRNA ligase, cytoplasmic-like|GO:0005737 GO:0017101 GO:0004827 GO:0005524 GO:0006433	10092	6229.86	7327.15	10881.2	8995.16	11698.4	5756.02	6927.8	18965.8	13505.8	15505.9	10288.3	Cytoplasm	0.4002
Cp_V2_contig_12004	19	2	73.22	0.011202	0.00965099	2.36037	0.846136	2	1	Isoxaben	Dichlobenil	54537	putative late blight resistance protein homolog R1A-3	8515.14	3922.74	8052.67	12523.6	4891.88	7454.88	6029.94	5906.83	17568.7	15128.3	13668.6	10952.4	Cytoplasm	0.601
Cp_V2_contig_1658	16	5	103.76	0.0178993	0.013218	1.78832	0.778066	2	1	Isoxaben	Ctrl	27481	putative late blight resistance protein homolog R1B-14	24039.3	23003.3	16806.1	41396.4	38505.4	33204.7	40243.3	30347.9	57830.6	42915.2	47122.5	40343	Cytoplasm	0.5289
Cp_V2_contig_10581	10	2	76.8	0.0104466	0.00923341	2.76334	0.855046	2	1	Ctrl	Isoxaben	47479	putative receptor-like protein kinase At4g00960|GO:0005886 GO:0004674 GO:0005524 GO:0006468	2287.15	2405.86	3441	1983.33	1028.27	2285.38	627.96	943.567	1109.6	621.316	1213.53	716.825	Cytoplasm	0.6539
Cp_V2_contig_12704	13	3	72.02	9.42e-06	0.000115119	2.80953	1	2	1	Ctrl	Dichlobenil	76181	putative RNA-directed DNA polymerase, eukaryota, Reverse transcriptase zinc-binding domain protein	5805.74	3736.18	5133.46	5102.74	1918.29	1697.65	1524.36	1899.34	3150.2	3139.75	3929.31	3697.34	Cytoplasm	0.415
Cp_V2_contig_46951	11	2	55.68	0.00483617	0.00561213	5.93794	0.931939	2	1	Ctrl	Dichlobenil	25064	reverse transcriptase|GO:0003676 GO:0003964 GO:0004190 GO:0008270 GO:0006278 GO:0006508 GO:0015074	3142.99	1141.32	2724.57	1523.71	132.396	340.633	248.282	715.65	385.146	878.268	406.625	1232.46	Cytoplasm	0.5689
Cp_V2_contig_23321	17	4	143.75	0.043906	0.025218	2.96615	0.613713	2	1	Isoxaben	Dichlobenil	37353	serine/threonine protein phosphatase 2A 57 kDa regulatory subunit B' theta isoform-like|GO:0000159 GO:0019888 GO:0007165 GO:0043666	12998.4	7925.44	15296.6	2364.87	18368.7	3348.79	3980.4	7282.61	32004.2	21743.1	22307.5	21770.4	Cytoplasm	0.3906
Cp_V2_contig_1627	19	8	91.16	0.0205539	0.0147694	2.32362	0.755373	2	1	Isoxaben	Dichlobenil	56516	serine/threonine-protein kinase STY46 isoform X1|GO:0005829 GO:0004674 GO:0004871 GO:0005524 GO:0006468 GO:0009658 GO:0035556	7210.83	4294.3	9813.21	15268.4	9902.86	9718.2	5229.85	5579.57	22284.9	17725.1	15759.6	14939.3	Cytoplasm	0.5975
Cp_V2_contig_9884	39	6	631.64	0.000904863	0.00205809	3.10356	0.993907	2	1	Ctrl	Dichlobenil	141132	serine/threonine-protein phosphatase BSL1|GO:0005634 GO:0004722 GO:0046872 GO:0006470 GO:0009742	24989.5	14360.8	35130.9	25854.8	6628.3	11021.7	5597.03	9082.35	24345.3	19608.6	19857.2	16586.3	Cytoplasm	0.5218
Cp_V2_contig_823	45	7	397.08	0.00166611	0.00279366	2.88919	0.983107	2	1	Isoxaben	Ctrl	106604	staphylococcal nuclease domain-containing protein 1-like|GO:0016442 GO:0031047	8794.81	5874.13	8344.74	10221	8929.05	16720	8948.18	7038.91	31949.7	25441.1	22017.8	16612.7	Cytoplasm	0.3953
Cp_V2_contig_1613	33	6	130.09	0.0136755	0.0107351	2.312	0.818887	2	1	Isoxaben	Dichlobenil	121981	starch synthase 3, chloroplastic/amyloplastic|GO:0009507 GO:0004373 GO:0009011 GO:2001070 GO:0019252	13901.5	11899.1	13156.9	23602.2	11458.5	5791.55	10879.4	8041.47	17701.1	20345.9	31126.7	14453.2	Cytoplasm	0.4512
Cp_V2_contig_7650	12	1	97.85	0.00142236	0.00247586	81.6641	0.986807	2	1	Dichlobenil	Ctrl	40162	SURP and G-patch domain-containing protein 1-like protein|GO:0003723 GO:0006396	0	12.6287	0	71.2897	1038.09	4725.71	455.341	633.98	267.106	323.578	669.905	1018.63	Cytoplasm	0.5277
Cp_V2_contig_41997	6	2	31	0.0252023	0.0173353	5.05199	0.719956	2	1	Dichlobenil	Ctrl	11797	thioredoxin-like protein Clot|GO:0005829 GO:0030158 GO:0047134 GO:0055114	54.734	39.9279	167.165	233.766	477.078	1391.5	425.579	209.575	269.248	185.707	138.899	215.489	Cytoplasm	0.6735
Cp_V2_contig_19624	25	12	171.13	0.0494882	0.0268853	2.13556	0.589377	2	1	Ctrl	Isoxaben	96581	topless-related protein 3-like isoform X2|GO:0006355	7939.78	4992.55	10995.3	15371.5	7789.56	4985.88	3042.81	3029.79	5995.46	4511.75	4107.85	3787.12	Cytoplasm	0.6359
Cp_V2_contig_3152	48	12	289.39	0.00597986	0.00662389	3.04683	0.914574	2	1	Isoxaben	Ctrl	156513	transportin-1 isoform X1|GO:0005634 GO:0008536 GO:0016301 GO:0006886 GO:0016310	14073.9	9992.96	16838.7	11924.5	24326.6	39016.8	15550.4	14557.5	59788.9	36305.2	38607.9	26262.1	Cytoplasm	0.6666
Cp_V2_contig_660	15	4	522.74	0.0244414	0.0170178	5.05086	0.725423	2	1	Ctrl	Dichlobenil	19376	triosephosphate isomerase, cytosolic|GO:0005618 GO:0005739 GO:0005774 GO:0005829 GO:0005886 GO:0009506 GO:0009570 GO:0048046 GO:0004807 GO:0005507 GO:0006094 GO:0006096 GO:0006098 GO:0009651 GO:0009735 GO:0010043 GO:0019563 GO:0046166 GO:0046686	5068.09	3859.6	2064.7	7503.38	669.013	985.125	1291.67	716.104	4462.86	1463.1	422.971	772.287	Cytoplasm	0.6733
Cp_V2_contig_19125	12	6	53.3	0.000372675	0.00119949	4.99843	0.999027	2	1	Isoxaben	Ctrl	25353	triosephosphate isomerase|GO:0004807 GO:0008152	4075.59	3518.48	6124.34	7238.46	18830.9	33308.7	11776.6	14287.6	39183.6	22817.2	21502.3	21248.4	Cytoplasm	0.5176
Cp_V2_contig_2357	39	12	349.13	0.0476907	0.0265413	2.95737	0.596941	2	1	Isoxaben	Dichlobenil	137459	ubiquitin carboxyl-terminal hydrolase 12 isoform X1|GO:0003690 GO:0036459 GO:0006265 GO:0006511 GO:0016579	81518.2	30230.3	56006.9	13570.8	10710.8	54057.5	17863.6	17408.5	88585.2	78820.9	60559	67890.8	Cytoplasm	0.5734
Cp_V2_contig_2118	32	2	232.67	0.000482892	0.00141485	37.0787	0.998256	2	1	Isoxaben	Ctrl	142038	ubiquitin carboxyl-terminal hydrolase 12 isoform X1|GO:0003690 GO:0036459 GO:0006265 GO:0006511 GO:0016579	15.4964	24.3305	107.147	5.79152	394.835	154.677	60.7083	76.8212	625.257	2212.72	1126.93	1699.41	Cytoplasm	0.5734
Cp_V2_contig_24788	27	1	147.88	0.00283303	0.00387217	211.042	0.964233	2	1	Isoxaben	Ctrl	64505	ubiquitin carboxyl-terminal hydrolase 13|GO:0016787 GO:0006281	0.852506	6.52278	12.8824	0	7.01503	1013.41	381.235	215.331	2835.92	346.56	863.448	229.287	Cytoplasm	0.8502
Cp_V2_contig_11075	14	4	101.46	0.00283741	0.00387217	12.9339	0.964161	2	1	Isoxaben	Dichlobenil	43937	U-box domain-containing protein 28-like|GO:0004842 GO:0016567	116.204	110.849	681.147	564.566	96.1574	426.783	29.174	64.3408	2982.77	1841.48	1398.68	1750.24	Cytoplasm	0.2763
Cp_V2_contig_10225	10	5	57.45	0.0122608	0.0102026	1.84618	0.834126	2	1	Dichlobenil	Ctrl	59595	U-box domain-containing protein 32 isoform X1	6054.41	4743.38	5785.65	5936.21	8755.31	15278.8	8321.75	9219.37	12273.4	9444.29	7587.05	7100.21	Cytoplasm	0.7066
Cp_V2_contig_2472	12	1	144.77	0.00728089	0.00739296	8.03049	0.895918	2	1	Ctrl	Dichlobenil	35869	UDP-glucose 6-dehydrogenase 1|GO:0003979 GO:0051287 GO:0055114	1171.57	1038.81	2028.49	816.774	89.7126	120.245	55.3236	364.275	103.289	855.169	127.748	445.41	Cytoplasm	0.7237
Cp_V2_contig_14342	80	22	350.28	0.00963898	0.0088033	2.28301	0.864911	2	1	Isoxaben	Dichlobenil	318321	uncharacterized protein LOC105158654 isoform X1	20057	15066	29858.6	35619.9	17056.8	19601.6	10687.6	10951.1	39458.1	33165.1	33919.7	26549.8	Cytoplasm	0.7144
Cp_V2_contig_23311	61	13	631.3	3.63e-05	0.000257969	3.62806	0.999999	1;2	2	Isoxaben	Ctrl	172857	uncharacterized protein LOC105161066 isoform X1	79362.2	82633.6	108068	100695	119692	127223	108168	60118.7	277800	325494	364307	377537	Cytoplasm	0.491
Cp_V2_contig_31322	5	1	30.81	4.26e-05	0.000290539	3.28721	0.999999	2	1	Isoxaben	Ctrl	11432	unnamed protein product	528.059	306.62	576.124	395.172	629.856	664.661	524.394	523.12	1274.73	1801.45	1272.76	1587.68	Cytoplasm	0.487
Cp_V2_contig_7082	18	4	92.91	0.00495166	0.00570731	2.7553	0.930145	2	1	Isoxaben	Ctrl	89373	vacuolar protein sorting-associated protein 53 A|GO:0000938 GO:0005829 GO:0042147	3239.98	6260.6	5971.72	9638.69	11685.3	7334.89	5206.41	5367.55	19672.8	20707.7	15746.3	13061.4	Cytoplasm	0.6793
Cp_V2_contig_7971	7	4	48.76	0.0335076	0.0206351	2.16639	0.667009	2	1	Dichlobenil	Ctrl	31632	3-ketoacyl-CoA synthase 4|GO:0016021 GO:0016747 GO:0006633	1469.38	1856.49	4763.38	3059.66	8911.87	6831.33	5015.96	3393.77	5340.74	5819.85	5662.82	4123.4	Endoplasmic reticulum	0.742
Cp_V2_contig_27426	5	3	199.31	0.000498425	0.00141551	2.31069	0.998132	1;2	2	Ctrl	Dichlobenil	17769	alpha-N-acetylglucosaminidase isoform X1	8216.95	6699.89	10840.5	11969.2	3832.6	4885.2	3803.65	3805.53	12035.1	7964.07	7395.38	9378.53	Endoplasmic reticulum	0.5963
Cp_V2_contig_27023	17	3	169.41	0.000312403	0.00105148	6.02167	0.999361	2	1	Isoxaben	Ctrl	30652	calreticulin|GO:0005783 GO:0005509 GO:0051082 GO:0006457	154.635	338.024	263.707	440.816	572.918	787.989	653	416.424	3019.05	1609.54	1241.81	1338.63	Endoplasmic reticulum	0.8148
Cp_V2_contig_13638	16	3	114.23	0.00806594	0.00790767	4.09486	0.88521	2	1	Isoxaben	Dichlobenil	40938	choline/ethanolaminephosphotransferase 1|GO:0005794 GO:0016021 GO:0004142 GO:0004307 GO:0046872 GO:0006646 GO:0006657	902.633	495.994	1391.96	987.424	312.776	451.844	173.171	299.165	865.377	2180.94	545.747	1473.1	Endoplasmic reticulum	0.5178
Cp_V2_contig_7647	7	1	53.61	0.00670903	0.00709624	3.00707	0.903975	2	1	Ctrl	Dichlobenil	20858	cinnamate 4-hydroxylase|GO:0016021 GO:0005506 GO:0016710 GO:0020037 GO:0055114	1117.07	583.553	1378.92	2459.44	460.796	488.024	399.273	493.89	1538.38	1077.59	1175.58	975.086	Endoplasmic reticulum	0.5602
Cp_V2_contig_1276	20	4	99.5	0.0228202	0.0161527	2.31261	0.737484	2	1	Isoxaben	Ctrl	69475	cytochrome P450 71A1-like|GO:0016021 GO:0005506 GO:0016709 GO:0020037 GO:0044550 GO:0055114	24528.8	19411.6	19967.6	28581.7	52541.7	63615	23643.2	39705.4	56368.3	42751.4	80467.3	34305.5	Endoplasmic reticulum	0.99
Cp_V2_contig_34271	3	1	54.48	0.00069248	0.00178981	6.19572	0.996327	2	1	Dichlobenil	Ctrl	33675	cytochrome P450 94A2-like|GO:0016021 GO:0004497 GO:0005506 GO:0016705 GO:0020037 GO:0055114	690.904	520.171	1122.39	1747.94	9173.7	8751.74	4426.41	2935.33	6107.97	4125.66	3981.22	3649.97	Endoplasmic reticulum	0.9112
Cp_V2_contig_3780	14	2	102.08	0.0133718	0.0107351	2.2412	0.822084	2	1	Isoxaben	Dichlobenil	53129	cytochrome P450 CYP82D47-like|GO:0016020 GO:0016491 GO:0046872 GO:0097159 GO:1901363 GO:0008152	4203.56	3422.34	2102.96	2031.2	2801.87	1969.86	1263.57	3697.69	5917.73	5581.21	5047.37	5267.26	Endoplasmic reticulum	0.9212
Cp_V2_contig_5562	19	3	135.46	0.00540877	0.00615106	4.72216	0.923132	2	1	Ctrl	Dichlobenil	69240	endoplasmin homolog|GO:0005783 GO:0003700 GO:0005524 GO:0051082 GO:0006355 GO:0006457 GO:0006950	19577.3	11805.9	31261	42394.6	2557.01	10133.6	5835.21	3717.99	12262.6	6595.24	6465.2	4678.23	Endoplasmic reticulum	0.9545
Cp_V2_contig_2513	36	2	1198.68	0.0492885	0.0268623	4.84027	0.590206	1;2	2	Ctrl	Dichlobenil	68812	luminal-binding protein 5|GO:0005788 GO:0016021 GO:0005524 GO:0032440 GO:0055114	933.057	2735.59	8822.9	4911.14	485.891	2238.05	355.311	516.136	857.377	607.273	1267.35	1941.44	Endoplasmic reticulum	0.7165
Cp_V2_contig_30986	11	1	110.32	0.000385082	0.00121647	7.5131	0.99895	2	1	Isoxaben	Ctrl	51707	magnesium transporter MRS2-I-like isoform X1|GO:0016021 GO:0046873 GO:0030001 GO:0055085	75.2798	78.0788	277.682	70.7294	755.614	1263.28	405.352	717.165	1549.78	683.106	812.843	724.109	Endoplasmic reticulum	0.7478
Cp_V2_contig_7893	13	1	73.55	0.0490219	0.0268027	2.50152	0.591316	2	1	Dichlobenil	Ctrl	21632	NADPH--cytochrome P450 reductase-like|GO:0005789 GO:0016021 GO:0003958 GO:0010181 GO:0050660 GO:0050661 GO:0055114	373.044	208.944	302.68	653.114	1510.37	1179.5	690.151	466.768	752.856	601.23	521.436	409.579	Endoplasmic reticulum	0.4631
Cp_V2_contig_23584	14	2	198.21	0.0292841	0.0189941	2.04045	0.692517	2	1	Dichlobenil	Ctrl	27426	pectinesterase-like|GO:0005618 GO:0030599 GO:0045330 GO:0046910 GO:0042545 GO:0043086 GO:0045490	4118.58	2195.58	4513.86	5268.34	8594.36	12568.3	5630.07	6051.06	10026.4	6687.13	6145.39	6329.24	Endoplasmic reticulum	0.4166
Cp_V2_contig_19581	6	2	223.02	0.00343869	0.00459222	2.03805	0.954287	2	1	Dichlobenil	Ctrl	14904	peroxidase 31-like|GO:0005576 GO:0004601 GO:0020037 GO:0046872 GO:0006979 GO:0042744 GO:0055114 GO:0098869	2062.3	2112.49	2182.13	2907.35	5236.93	6492.48	3202.68	3948.92	3527.6	3413.04	3575.23	3155.24	Endoplasmic reticulum	0.5743
Cp_V2_contig_13529	12	2	91.08	0.000158834	0.000659662	11.8457	0.999896	2	1	Isoxaben	Ctrl	70144	probable glutamate carboxypeptidase 2|GO:0048364 GO:0010075 GO:0004180 GO:0048608 GO:2000241 GO:0006508 GO:0016021 GO:0048831 GO:0048580	17383.1	11848.8	25810.8	26722.7	236918	333753	153566	84374.4	426719	158049	259847	123956	Endoplasmic reticulum	0.6309
Cp_V2_contig_37273	8	2	62.54	8.37e-08	4.76e-06	1268.24	1	2	1	Dichlobenil	Ctrl	24337	protein DETOXIFICATION 33|GO:0005774 GO:0016021 GO:0015238 GO:0015297 GO:0006855	2.5203	2.34446	0	0	2262.6	2119.94	1107.77	679.376	1820.92	1608.49	1124.49	1402.75	Endoplasmic reticulum	0.4702
Cp_V2_contig_13076	16	5	68.26	0.00107291	0.00225363	5.30955	0.991752	2	1	Isoxaben	Ctrl	55446	protein disulfide-isomerase-like|GO:0005788 GO:0003756 GO:0006457 GO:0034976 GO:0045454	196.91	208.111	601.998	458.292	896.999	1412.34	553.261	653.282	2900.31	1695.93	1504.25	1679.65	Endoplasmic reticulum	0.7585
Cp_V2_contig_834	18	5	608.49	0.000128583	0.000577224	4.135	0.999945	2	1	Ctrl	Dichlobenil	37918	receptor-like protein 12	115658	80024.5	133286	172616	33949.5	34324.9	26078.4	26949.4	55532.6	40160.7	32678.3	24954	Endoplasmic reticulum	0.3813
Cp_V2_contig_29881	11	3	232.2	0.00951165	0.0088033	2.6339	0.8665	2	1	Isoxaben	Dichlobenil	24115	serine carboxypeptidase-like 50|GO:0004185 GO:0006508	3706.21	2133.2	3315.72	3447.88	1645.26	1499.17	409.17	1590.21	3320.74	3646.36	3870.56	2710.6	Endoplasmic reticulum	0.634
Cp_V2_contig_44385	9	1	162.82	0.0137059	0.0107351	2.93987	0.81857	2	1	Ctrl	Dichlobenil	29440	serine carboxypeptidase-like 50|GO:0004185 GO:0006508	385.538	292.241	949.226	922.189	216.251	197.791	339.887	113.182	485.283	669.766	593.367	523.109	Endoplasmic reticulum	0.573
Cp_V2_contig_13134	5	2	35.85	0.00171622	0.00279478	6.0837	0.982329	2	1	Dichlobenil	Ctrl	16598	vesicle-associated protein 1-2-like|GO:0044425	806.928	553.911	1560.6	2520.09	9711.61	14047	5377.12	3968.9	8659.24	6785.94	4270.25	4988.26	Endoplasmic reticulum	0.6296
Cp_V2_contig_31050	14	3	80.94	0.00072592	0.00182106	4.86789	0.995973	2	1	Isoxaben	Ctrl	32929	alpha-xylosidase 1|GO:0004553 GO:0030246 GO:0005975	1163.84	1087.37	1464.82	819.995	2170.3	4937.47	2542.7	1810.16	9012.21	5010.69	3657.35	4400.67	Extracellular	0.8504
Cp_V2_contig_3862	13	3	475.75	0.00172026	0.00279478	4.34863	0.982266	2	1	Isoxaben	Ctrl	27681	aspartic proteinase Asp1|GO:0004190 GO:0006508	124.291	327.685	249.289	313.781	569.491	992.902	346.568	468.48	1084.03	1587.02	786.197	956.813	Extracellular	0.8869
Cp_V2_contig_7181	32	13	1333.35	0.0264283	0.0176105	2.89715	0.711392	1;2	2	Dichlobenil	Ctrl	51559	aspartyl protease AED3-like|GO:0009505 GO:0009507 GO:0048046 GO:0004190 GO:0006508	22375.7	19311.5	30639.1	21385.9	49095.6	149021	22661	50721.7	65766.5	54100	71326.5	70805.2	Extracellular	0.9871
Cp_V2_contig_25691	7	3	41.37	0.00993947	0.00892675	1.84242	0.861199	2	1	Isoxaben	Ctrl	11548	aspartyl protease family protein At5g10770-like|GO:0016021 GO:0004190 GO:0006508	4373.74	2552.09	4679.09	3460.41	5586.54	4875.76	2906.66	3586.76	6276.09	7855.23	6810.48	6814.79	Extracellular	0.4925
Cp_V2_contig_42312	6	4	143.4	0.0151188	0.0114624	3.12573	0.804204	2	1	Isoxaben	Ctrl	12800	basic 7S globulin-like|GO:0004190 GO:0006508	878.979	667.698	1197.63	1606.51	2553.87	3751.09	931.823	1259.63	3926.35	4093.87	2603.47	2975.76	Extracellular	0.8097
Cp_V2_contig_20617	25	5	1162.48	0.0154655	0.011622	8.0865	0.800796	2	1	Isoxaben	Dichlobenil	37924	basic 7S globulin-like|GO:0004190 GO:0006508 GO:0030163	10415	3488.06	3917.84	3696.95	308.978	2501.64	1335.58	3426.73	3540.32	22944.1	19343.2	15410.8	Extracellular	0.8097
Cp_V2_contig_4092	24	8	704.99	0.000432616	0.00134178	4.05255	0.998631	2	1	Isoxaben	Dichlobenil	51501	basic 7S globulin-like|GO:0008233 GO:0019538	3503.6	2869.7	4256.26	4642.95	3478.42	4089.09	2621.47	4408.2	13963	21371.3	6915.48	16906.2	Extracellular	0.8091
Cp_V2_contig_20863	4	2	111.25	7.81e-06	0.000111025	3.75481	1	2	1	Ctrl	Dichlobenil	16747	basic blue protein-like|GO:0016021 GO:0031012 GO:0046658 GO:0048046 GO:0009055 GO:0009856 GO:0022900 GO:0048653	2140.7	1945.22	2463.6	1615.98	387.605	629.515	496.007	661.555	798.107	703.501	668.788	820.796	Extracellular	0.998
Cp_V2_contig_250	36	5	1020.92	0.033484	0.0206351	1.84541	0.667144	2	1	Isoxaben	Ctrl	75709	berberine bridge enzyme-like 21|GO:0016614 GO:0050660 GO:0055114	6365.52	4637.15	10496	12009.2	14971.5	17803.6	11054.1	9907.6	18424.3	16101.8	14653.3	12656.3	Extracellular	0.7687
Cp_V2_contig_26995	18	3	530.37	0.0299407	0.019201	1.98997	0.688373	2	1	Isoxaben	Dichlobenil	27412	beta-galactosidase 10|GO:0005773 GO:0009505 GO:0004565 GO:0030246 GO:0005975 GO:0080167	2152.14	2474.54	4200.53	5188.58	3422.81	4690.7	1931.11	2972.27	8438.13	6070.59	6445.55	4948.97	Extracellular	0.4726
Cp_V2_contig_9145	4	2	47.4	9.3e-05	0.000453161	47.4123	0.999981	2	1	Dichlobenil	Ctrl	21043	beta-galactosidase 9|GO:0005774 GO:0009505 GO:0016021 GO:0004565 GO:0030246 GO:0005975	20.6899	204.343	27.948	6.64386	4393.46	4552.98	2095.59	1267.37	2795.5	1504.08	2300.3	1869.98	Extracellular	0.9671
Cp_V2_contig_7909	13	4	205.24	0.000628586	0.00167543	12.4897	0.996971	2	1	Dichlobenil	Isoxaben	46940	beta-glucosidase 40|GO:0016021 GO:0008422 GO:0005975 GO:1901657	43.1896	117.39	229.633	131.749	370.662	608.544	1138.41	452.832	21.5303	93.9969	43.9738	46.3044	Extracellular	0.5874
Cp_V2_contig_36631	27	5	647.22	0.0113969	0.00976961	1.90046	0.843884	2	1	Isoxaben	Dichlobenil	55847	beta-glucosidase 44-like|GO:0005634 GO:0016021 GO:0004721 GO:0008422 GO:0005975 GO:0006397 GO:0006470 GO:1901657	9472.69	9656.63	10434.9	16994.4	9368.58	13958.7	10370.8	7888.35	18187.9	15522.4	26769.6	18553.7	Extracellular	0.5851
Cp_V2_contig_14289	22	5	544.07	0.00221953	0.00332123	3.48245	0.974291	2	1	Ctrl	Isoxaben	45429	beta-glucosidase 44-like|GO:0005634 GO:0016021 GO:0004721 GO:0008422 GO:0005975 GO:0006397 GO:0006470 GO:1901657	2367.91	2124.59	3894.1	2931.49	3834.44	1824.41	1682.18	1659.61	523.903	1175.15	510.032	1040.95	Extracellular	0.8479
Cp_V2_contig_21415	24	3	165.89	0.00938216	0.0087457	3.23452	0.868125	2	1	Isoxaben	Dichlobenil	60654	beta-xylosidase/alpha-L-arabinofuranosidase 2-like|GO:0016021 GO:0004553 GO:0005975	1996.73	1363.78	4206.76	3554.99	1748.76	3476.53	1242.84	1062.57	7704.14	6911.8	4507.57	5234.72	Extracellular	0.8215
Cp_V2_contig_11041	7	1	208.13	0.0259372	0.0176105	4.10542	0.714788	2	1	Isoxaben	Ctrl	23798	cationic peroxidase 1-like|GO:0005576 GO:0004601 GO:0020037 GO:0046872 GO:0006979 GO:0042744 GO:0055114 GO:0098869	171.689	527.399	1635.88	516.133	805.89	860.97	421.445	1388.31	1413.69	5270.37	3218.55	1802.36	Extracellular	0.9741
Cp_V2_contig_3638	10	3	605.99	0.00103532	0.00223558	5.11157	0.99225	1;2	2	Dichlobenil	Ctrl	25559	cysteine-rich rehydration-responsive 1	1973.58	1434.15	3256.65	1620.24	9606.59	20332.2	6200.12	6208.48	11403.3	7637.75	5758.94	6732.45	Extracellular	0.9988
Cp_V2_contig_37935	7	2	282.54	0.00362021	0.00478726	2.96547	0.951327	2	1	Ctrl	Isoxaben	12487	desiccation-related protein PCC13-62-like|GO:0016021	21047.7	14148.9	26952	32152.5	9695.56	19765.9	9478.98	11235.5	10525.6	8541.82	5949.71	6782.49	Extracellular	0.7681
Cp_V2_contig_30617	11	3	463.7	0.00271661	0.00382988	1.93432	0.96615	2	1	Isoxaben	Ctrl	13685	DNA-damage-repair/toleration protein DRT100	9435.09	7081.73	8077.32	9166.97	10908.5	17887.5	11577.8	12049.8	19902.9	17612.1	12513.6	15276.1	Extracellular	0.8025
Cp_V2_contig_25120	21	6	733.15	7.79e-05	0.000415364	11.9897	0.99999	2	1	Isoxaben	Ctrl	28309	DNA-damage-repair/toleration protein DRT100	545.358	358.181	494.633	294.783	2123.58	4170.97	2430.2	2447.83	5439.51	8041.43	1779.82	5037.31	Extracellular	0.8562
Cp_V2_contig_23179	2	1	56.08	0.00467897	0.00546688	17.661	0.934395	1	1	Isoxaben	Ctrl	18821	Elongation factor 1-alpha|GO:0003746 GO:0005525 GO:0006414	104.853	600.413	255.594	397.914	601.086	4395.18	258.732	284.13	10579.4	2515.56	5887.06	5015.27	Extracellular	0.4445
Cp_V2_contig_1039	7	1	328.25	0.0424657	0.0245561	4.53472	0.620424	2	1	Ctrl	Dichlobenil	18464	endochitinase EP3-like|GO:0004568 GO:0008061 GO:0005975 GO:0006032 GO:0016998	1010.98	777.405	1007.36	187.529	273.926	69.5077	30.5741	283.866	283.925	300.13	214.338	379.701	Extracellular	0.7715
Cp_V2_contig_2034	53	18	3699.53	6.5e-06	0.000106525	21.6951	1	1;2	2	Isoxaben	Ctrl	50708	epidermis-specific secreted glycoprotein EP1-like	38255.2	18653.4	47464.2	30173.2	324532	679606	238168	259803	1.19398e+06	539789	616599	568616	Extracellular	0.8196
Cp_V2_contig_35350	14	1	627.6	0.0402389	0.0234272	3.46487	0.631187	2	1	Isoxaben	Ctrl	17699	expansin-A4-like|GO:0005576 GO:0005618 GO:0016021 GO:0009664	756.121	364.187	2034.48	3094.74	1095.16	2628.22	1110.06	1452.07	4588.55	8518.63	2044.26	6502.38	Extracellular	0.9743
Cp_V2_contig_19677	8	1	157.17	0.0120264	0.0101454	3.32516	0.836738	2	1	Ctrl	Dichlobenil	30770	GDSL esterase/lipase At5g03610-like|GO:0016020	10773.9	6151.04	10965.1	27419.7	3896.34	6220.17	3459.61	3057.61	6769.75	5152.05	5381.4	4956.5	Extracellular	0.7256
Cp_V2_contig_1630	40	12	1780.81	0.0308308	0.0195513	1.99489	0.682865	1;2	2	Isoxaben	Dichlobenil	57999	L-ascorbate oxidase homolog|GO:0005507 GO:0016491 GO:0055114	36508.9	37056.7	44681.2	27021.1	30149	32560.3	14024.1	46640.7	53728.7	51393.6	82494	58500.9	Extracellular	0.7967
Cp_V2_contig_34024	27	5	784.52	0.0257242	0.0175527	2.28846	0.716275	1;2	2	Ctrl	Dichlobenil	59764	L-ascorbate oxidase homolog|GO:0005507 GO:0016491 GO:0055114	7919.7	6097.88	14579	14798.1	4145.07	6622.21	4658.24	3536.9	8344.49	5066.23	5048.14	3998.18	Extracellular	0.8645
Cp_V2_contig_40359	9	2	397.19	0.00856971	0.00821276	41.251	0.878546	1;2	2	Ctrl	Dichlobenil	15864	L-ascorbate oxidase homolog|GO:0009505 GO:0009506 GO:0016020 GO:0005507 GO:0016722 GO:0055114	4770.34	6963.67	25457.2	233.332	530.101	203.746	149.473	23.9206	4289.86	2983.63	13901.1	11694.5	Extracellular	0.8087
Cp_V2_contig_36476	8	2	179.31	0.00369584	0.00481266	7.50382	0.950098	2	1	Dichlobenil	Ctrl	30212	L-ascorbate oxidase homolog|GO:0016021 GO:0005507 GO:0016491 GO:0055114	1182.77	520.169	737.475	186.983	4233.89	9470.43	3491.29	2519.91	3211.66	1595.07	962.426	1668.39	Extracellular	0.9197
Cp_V2_contig_13652	22	9	562.03	0.001093	0.00225363	16.8357	0.991483	1;2	2	Isoxaben	Ctrl	47406	leucine-rich repeat extensin-like protein 2	21178.4	24700	23311.9	12009.3	11420.9	116766	9515.84	7822.72	188530	265883	284385	628256	Extracellular	0.8475
Cp_V2_contig_8997	16	3	407.19	0.0034458	0.00459222	11.0523	0.954171	1;2	2	Isoxaben	Dichlobenil	56971	leucine-rich repeat extensin-like protein 4|GO:0016021	7663.01	6108.47	33584.9	2012.54	7518.46	32309.6	4458.28	2697.72	90983.6	127504	77428	223369	Extracellular	0.6488
Cp_V2_contig_3240	59	20	3011.97	0.0126307	0.0103092	6.01537	0.830055	1;2	2	Dichlobenil	Ctrl	47176	leucine-rich repeat receptor-like protein kinase PXC2|GO:0016301 GO:0032440 GO:0016310 GO:0055114	70516.3	56603	115273	116788	737766	1.0019e+06	280669	140267	220517	135635	99992.4	119012	Extracellular	0.7005
Cp_V2_contig_36444	9	2	266.1	0.013866	0.0108006	4.84314	0.816901	2	1	Isoxaben	Ctrl	14885	lignin-forming anionic peroxidase|GO:0005576 GO:0004601 GO:0020037 GO:0046872 GO:0006979 GO:0042744 GO:0055114 GO:0098869	1766.78	548.061	2222.4	2842.59	4968.54	6169.17	3697.56	1041.51	10721.8	6870.95	11193.9	6954.85	Extracellular	0.621
Cp_V2_contig_18867	17	5	512.8	0.000638802	0.00167647	6.80337	0.996871	2	1	Isoxaben	Ctrl	38333	lignin-forming anionic peroxidase|GO:0005576 GO:0004601 GO:0020037 GO:0046872 GO:0006979 GO:0042744 GO:0055114 GO:0098869	2849.47	2155.28	2334.34	2785.29	4031.87	19184.5	5266.43	3824.25	18775.6	17585	16683.1	15836.3	Extracellular	0.621
Cp_V2_contig_6578	9	2	284.43	0.00142185	0.00247586	9.60617	0.986815	2	1	Isoxaben	Ctrl	20612	low-temperature-induced cysteine proteinase-like|GO:0005615 GO:0005764 GO:0004197 GO:0051603	394.939	135.164	303.515	542.078	1714.63	2510.63	1113.15	1205.03	4309.85	4860.47	932.819	3112.03	Extracellular	0.9886
Cp_V2_contig_1674	24	1	391.98	0.00259846	0.00372487	14.0101	0.968093	2	1	Isoxaben	Ctrl	41057	low-temperature-induced cysteine proteinase-like|GO:0008234 GO:0032440 GO:0006508 GO:0055114	12.8343	4.28949	59.1938	64.9152	64.6333	190.582	166.057	157.351	593.978	719.213	198.086	467.411	Extracellular	0.9886
Cp_V2_contig_21060	9	2	136.44	0.00736831	0.00743745	22.5645	0.894706	1;2	2	Isoxaben	Ctrl	13839	non-specific lipid-transfer protein 2-like|GO:0006869	424.231	687.635	2044.05	1475.29	5001.07	11422.4	860.118	182.337	38903.4	16534.9	24403	24659.7	Extracellular	0.9997
Cp_V2_contig_29019	10	3	83.34	0.00871397	0.00826011	2.18004	0.876667	2	1	Dichlobenil	Ctrl	24942	osmotin-like protein	7923.33	4932.53	10045.1	10023.9	17777.1	26630.4	13075.8	14294.2	9704.91	11132.2	8824.18	7227.52	Extracellular	0.9926
Cp_V2_contig_29451	23	4	681.19	0.0195034	0.0140974	2.207	0.764114	2	1	Isoxaben	Ctrl	26254	peroxidase 31|GO:0005576 GO:0004601 GO:0020037 GO:0046872 GO:0006979 GO:0042744 GO:0055114 GO:0098869	1240.74	626.061	1179.98	3510.66	2359.46	3872.63	3774.82	3905.36	3750.33	4043.05	3711.99	2966.9	Extracellular	0.449
Cp_V2_contig_98	9	3	75.11	0.00440816	0.00530458	3.19009	0.938664	2	1	Isoxaben	Ctrl	40332	peroxidase 42|GO:0005576 GO:0009505 GO:0009506 GO:0004601 GO:0020037 GO:0046872 GO:0006979 GO:0009664 GO:0042744 GO:0055114 GO:0098869	1760.77	1263.41	1264.12	2123.7	4443.34	6718.93	2612.76	2394.39	7615.03	5146.59	3950.13	3743.08	Extracellular	0.5498
Cp_V2_contig_385	26	7	771.45	0.000209187	0.000792984	6.27855	0.999773	2	1	Dichlobenil	Ctrl	45003	polygalacturonase inhibitor	2000.11	1804.66	2423.82	2144.71	8543.5	25365.1	11012.1	7651.54	13191	10885.1	5978.34	9416.43	Extracellular	0.5212
Cp_V2_contig_1839	5	1	107.68	0.00845712	0.00815064	2.60841	0.880022	2	1	Ctrl	Dichlobenil	21877	polygalacturonase inhibitor protein	2815.62	2441.81	3668.23	6478.89	1948.9	1233.51	1343.52	1379.78	2586.05	1794.19	3135.45	2067.36	Extracellular	0.9477
Cp_V2_contig_42585	5	1	129.94	4.96e-06	0.000105851	333.772	1	2	1	Isoxaben	Ctrl	24307	probable beta-D-xylosidase 6|GO:0004553 GO:0005975	4.01412	0.635865	5.70838	0	482.149	1108.37	254.998	211.915	1361.22	950.593	524.775	620.736	Extracellular	0.2418
Cp_V2_contig_29850	14	2	106.69	0.000255209	0.000906704	15.2087	0.999616	2	1	Isoxaben	Ctrl	28583	probable beta-D-xylosidase 7|GO:0016021 GO:0004553 GO:0005975	65.3426	166.078	34.4598	18.5399	452.837	1064.77	268.312	464.406	1266.15	1217	770.582	1071.94	Extracellular	0.5984
Cp_V2_contig_25701	26	11	763.01	0.00918473	0.00860871	3.3541	0.870621	2	1	Dichlobenil	Isoxaben	48786	probable glucan endo-1,3-beta-glucosidase A6|GO:0009505 GO:0009506 GO:0046658 GO:0004553 GO:0030247 GO:0005975	50303	14496.6	21008.1	28911.6	29581.6	59870.3	21090.7	20701.6	10256.5	10849.7	9341.06	8682.15	Extracellular	0.9642
Cp_V2_contig_22796	19	4	256.94	0.0186321	0.0136999	1.92818	0.771597	2	1	Isoxaben	Dichlobenil	28266	probable glutamate carboxypeptidase 2 isoform X2|GO:0016021 GO:0004180 GO:0006508	11214.2	9190.63	15356.7	16833.9	4503.17	11390.8	5951.87	5737.28	15158.5	16947.5	10597.1	10482	Extracellular	0.4449
Cp_V2_contig_16098	16	3	171.93	0.00704323	0.00726291	4.05432	0.89924	2	1	Isoxaben	Ctrl	41981	probable glutamate carboxypeptidase 2|GO:0016021 GO:0004180 GO:0006508	1550.23	1378.83	3628.62	2733.93	4798.26	9955.77	3354.45	3047.04	10793.6	12089.7	4818.11	9969.73	Extracellular	0.4449
Cp_V2_contig_35492	10	2	158.85	0.00461553	0.00542995	4.09174	0.935391	2	1	Dichlobenil	Ctrl	13656	probable leucine-rich repeat receptor-like protein kinase At1g35710|GO:0005618 GO:0009506 GO:0016301 GO:0016310	454.855	658.242	763.003	354.217	3900.01	2016.24	1772.13	1437.51	1378.36	780.255	367.259	745.819	Extracellular	0.9527
Cp_V2_contig_11619	13	4	289.63	0.0123391	0.0102178	2.76222	0.833259	2	1	Isoxaben	Ctrl	14415	protein EXORDIUM-like	12125.1	6931.06	11406.1	4400.36	8265.16	18806	5975.03	6386.85	29709.4	21249.4	28235	17104.1	Extracellular	0.8659
Cp_V2_contig_2168	26	5	693.76	0.000570965	0.00157094	6.79468	0.997512	2	1	Isoxaben	Ctrl	35016	protein EXORDIUM-like 2	2880.14	1863.49	2354.74	1283.59	1815.71	6050.98	3101.73	5792.43	15896.5	18406.2	7744.09	14905.9	Extracellular	0.6924
Cp_V2_contig_38545	12	1	775.57	0.00766542	0.00764685	4.20283	0.890623	2	1	Isoxaben	Dichlobenil	14490	protein EXORDIUM-like|GO:0005615 GO:0005794 GO:0005829 GO:0009505 GO:0016020 GO:0048046 GO:0009741	275.385	297.538	1228.43	434.113	395.054	630.624	331.635	128.257	1850.58	1449.73	1493.99	1449.3	Extracellular	0.8659
Cp_V2_contig_14709	6	2	45.73	0.0012958	0.00246028	3.99046	0.988657	2	1	Ctrl	Dichlobenil	22449	protein NUCLEAR FUSION DEFECTIVE 2|GO:0003725 GO:0004525 GO:0006396 GO:0090502	3072.93	1670.77	1167.42	2627.18	429.565	678.644	446.689	584.781	2159.41	1014.18	1204.86	1054.19	Extracellular	0.8412
Cp_V2_contig_45594	8	1	108.93	0.0210048	0.0149297	10.4287	0.751712	2	1	Dichlobenil	Ctrl	15655	putative lipid-transfer protein DIR1	91.7251	75.3531	241.15	2.86656	435.396	2705.16	711.689	434.943	1404.62	730.726	327.178	489.848	Extracellular	0.9997
Cp_V2_contig_38114	14	3	432.85	0.0395201	0.0232468	2.40649	0.634767	2	1	Ctrl	Isoxaben	20283	reticuline oxidase-like protein|GO:0016491	1122.11	670.368	1341.74	1313.77	455.587	1114.1	409.472	406.392	854.807	363.967	382.89	246.663	Extracellular	0.7262
Cp_V2_contig_4779	30	1	1108.26	0.0480294	0.0265413	3.55847	0.595497	2	1	Dichlobenil	Ctrl	40654	reticuline oxidase-like protein|GO:0016614 GO:0050660 GO:0055114	1422.05	1491.96	1338.23	694.051	2651.23	4991	3011.52	6947.48	211.266	2511.51	461.44	2379.1	Extracellular	0.7687
Cp_V2_contig_44837	5	1	112.19	8.09e-05	0.000418188	24.175	0.999988	2	1	Isoxaben	Ctrl	14045	serine carboxypeptidase-like 42|GO:0005618 GO:0016021 GO:0004185 GO:0051603	6.33054	13.5101	15.2978	14.1481	34.0199	107.262	34.8069	84.3839	235.121	496.673	116.466	343.243	Extracellular	0.3885
Cp_V2_contig_21410	16	3	641.82	0.0236002	0.0166358	3.59916	0.731609	2	1	Dichlobenil	Ctrl	35458	serine carboxypeptidase-like 45|GO:0004185 GO:0006508	493.271	333.724	240.541	522.975	1027.01	2362.39	1247.08	1088.01	655.648	1131.19	169.616	480.222	Extracellular	0.7595
Cp_V2_contig_19352	10	4	75.96	0.0190669	0.0138997	4.08336	0.767835	2	1	Ctrl	Dichlobenil	22191	STS14 protein	3285.26	931.335	1564.02	2634.59	232.741	1360.19	279.943	187.973	1176.94	940.043	489.267	1161.87	Extracellular	0.9923
Cp_V2_contig_7612	25	3	243.13	0.0263014	0.0176105	10.2081	0.712265	2	1	Isoxaben	Dichlobenil	90473	subtilisin-like protease SBT1.4|GO:0004252 GO:0006508	630.287	18.8538	613.699	258.708	100.942	135.614	55.1737	33.8434	653.097	786.769	720.342	1163.27	Extracellular	0.9669
Cp_V2_contig_5932	55	11	1398.56	0.0440684	0.0252263	3.85505	0.612969	2	1	Ctrl	Dichlobenil	92319	subtilisin-like protease SBT1.8|GO:0005794 GO:0009505 GO:0009506 GO:0004252 GO:0006508	78515.3	63378.9	150140	23144.1	8387.78	43098.9	11307.6	18963.1	42306.5	36776.1	20208.1	32441.3	Extracellular	0.9559
Cp_V2_contig_9341	16	2	188.43	0.000710602	0.00180923	6.77779	0.996136	2	1	Dichlobenil	Isoxaben	28425	subtilisin-like protease SBT1.8|GO:0005794 GO:0009505 GO:0009506 GO:0016021 GO:0004252 GO:0006508	519.212	1239.46	1103.52	412.218	4131.7	10937.4	2879.14	3775.5	1106.86	887.005	513.122	698.149	Extracellular	0.2701
Cp_V2_contig_24584	8	1	147.42	0.00219151	0.00330833	9.27312	0.974746	2	1	Isoxaben	Ctrl	27203	subtilisin-like protease SBT1.9|GO:0008236	2394.39	1052.72	2583.26	393.098	2210.97	7586.81	1930.31	2140.07	24799.5	12951.2	9219.74	12595.1	Extracellular	0.962
Cp_V2_contig_649	21	1	374.99	0.00031436	0.00105148	5.09507	0.999352	1;2	2	Dichlobenil	Ctrl	40019	pectinesterase 2.1-like|GO:0005576 GO:0005618 GO:0005774 GO:0005829 GO:0016021 GO:0004857 GO:0030599 GO:0045330 GO:0009617 GO:0042545 GO:0043086 GO:0045490	170.666	136.225	218.182	132.014	595.351	1455.64	532.043	764.867	605.783	799.48	361.579	560.708	Golgi apparatus	0.3105
Cp_V2_contig_14314	18	6	174.27	0.00167834	0.00279366	2.60875	0.982918	2	1	Ctrl	Isoxaben	46856	pectinesterase 3|GO:0005576 GO:0005618 GO:0016021 GO:0030599 GO:0045330 GO:0046910 GO:0042545 GO:0043086 GO:0045490	5541.89	3784.64	4394.21	3867.13	2127.11	2146.98	1372.78	2559.4	978.145	2316.35	1686.35	1761.04	Golgi apparatus	0.3996
Cp_V2_contig_31540	15	5	119.63	0.0172808	0.0128168	4.36305	0.783655	2	1	Isoxaben	Ctrl	50491	PREDICTED: uncharacterized protein At1g04910-like|GO:0016757 GO:0006004	477.28	396.218	1456.75	733.096	3319.99	4974.24	1908.41	1133.1	5865.45	1973.24	4067.22	1459.6	Golgi apparatus	0.9921
Cp_V2_contig_27134	40	7	1154.14	0.00102334	0.00223558	3.46946	0.992406	2	1	Ctrl	Isoxaben	77148	probable alpha-galactosidase B|GO:0004557 GO:0016740 GO:0006796 GO:0009116	23377.7	9255.38	17618.7	15309.6	4959.04	5848.56	5770.08	4098.68	5889.61	5196.45	2439.87	5370.77	Golgi apparatus	0.4994
Cp_V2_contig_12638	17	2	108.01	1.05e-05	0.000119583	30.7338	1	2	1	Isoxaben	Ctrl	69921	probable pectinesterase/pectinesterase inhibitor 58|GO:0005618 GO:0016020 GO:0004857 GO:0030599 GO:0045330 GO:0042545 GO:0043086 GO:0045490	20.3065	31.6354	63.45	41.6762	709.092	396.086	197.192	165.769	1355.49	1365.45	948.872	1157.49	Golgi apparatus	0.6244
Cp_V2_contig_35612	7	3	40.51	0.0446273	0.0253759	1.71669	0.610423	2	1	Isoxaben	Dichlobenil	17483	protein ESKIMO 1-like|GO:0000139 GO:0016021 GO:1990538 GO:0009414 GO:0009651 GO:0045492 GO:0045893 GO:0050826	1559.83	993.025	1314.83	2055.47	1089.13	1092.12	730.821	1225.37	1791.21	1774.37	2257.87	1279.24	Golgi apparatus	0.7675
Cp_V2_contig_3010	7	1	68.61	0.000466737	0.00139682	14.0401	0.998381	2	1	Isoxaben	Ctrl	29469	alpha-N-acetylglucosaminidase isoform X2|GO:0004561 GO:0008152	51.4092	25.0577	58.7844	36.1206	305.851	344.27	123.523	115.336	312.283	985.847	251.625	856.317	Lysosome/Vacuole	0.293
Cp_V2_contig_23349	11	4	50.33	0.030527	0.0194308	3.67215	0.684731	2	1	Dichlobenil	Ctrl	37359	DUF21 domain-containing protein At2g14520|GO:0016021	2592.76	848.125	5045.51	3174.11	9803.86	23189.5	4705.54	5120.21	13342.9	6536.33	10418.5	6772.52	Lysosome/Vacuole	0.5327
Cp_V2_contig_1610	20	1	451.14	1.87e-05	0.000152946	6.52205	1	2	1	Dichlobenil	Ctrl	71438	lysosomal beta glucosidase-like|GO:0004553 GO:0005975	1223.81	546.623	1002.68	844.277	6727.4	8687.37	3743.71	4434.28	6439.72	4754.49	4755.01	4794.12	Lysosome/Vacuole	0.604
Cp_V2_contig_17047	7	1	50.37	0.00132857	0.00247586	2.97592	0.988183	2	1	Isoxaben	Ctrl	12408	potassium channel AKT1-like|GO:0016021 GO:0005242 GO:0042802 GO:0009414 GO:0009651 GO:0010107 GO:0034765 GO:0048767 GO:0090333	357.174	802.217	403.749	728.941	1013.8	1744.2	880.483	1140.13	1488.87	1910.27	1866.65	1555.27	Lysosome/Vacuole	0.3266
Cp_V2_contig_10390	25	5	147.28	0.0401069	0.0234272	2.17944	0.63184	2	1	Isoxaben	Dichlobenil	85129	primary amine oxidase-like|GO:0016021 GO:0005507 GO:0008131 GO:0048038 GO:0009308 GO:0055114	3997.19	2775.11	6081.73	4437.29	1883.53	3853.61	2023.39	1943.55	4922.07	8132.95	2851.79	5242.64	Lysosome/Vacuole	0.4202
Cp_V2_contig_2101	11	1	216.39	0.00446881	0.00531321	3.29827	0.937704	2	1	Isoxaben	Dichlobenil	56982	probable polygalacturonase|GO:0005576 GO:0005774 GO:0004650 GO:0016829 GO:0005975 GO:0071555	723.149	657.517	872.961	489.457	418.831	859.706	348.673	898.151	2386.29	3114.53	1096.5	1732.01	Lysosome/Vacuole	0.4885
Cp_V2_contig_17987	18	2	109.46	6.57e-06	0.000106525	19.8671	1	2	1	Dichlobenil	Ctrl	67030	probable sodium-coupled neutral amino acid transporter 6|GO:0005774 GO:0005789 GO:0016021 GO:0015171 GO:0003333	257.204	232.645	232.528	541.296	7369.11	10379.7	4671.18	2685.51	7415.45	6157.88	4406.65	4355.65	Lysosome/Vacuole	0.7826
Cp_V2_contig_45204	4	1	42.24	0.000819425	0.00193998	4.51062	0.994927	2	1	Ctrl	Dichlobenil	20486	putative beta-glucosidase 41 isoform X1|GO:0008422 GO:0005975 GO:1901657	1858.27	2050.84	3209.3	3314.44	316.486	648.288	527.242	820.938	2076.65	1872.07	1043.92	951.014	Lysosome/Vacuole	0.4284
Cp_V2_contig_33533	15	1	93.88	0.00711789	0.00727073	3.63249	0.898192	2	1	Isoxaben	Ctrl	44800	uncharacterized membrane protein At4g09580|GO:0016021	78.7846	53.0702	71.6319	182.034	112.703	61.8271	219.155	74.8583	461.457	449.881	241.386	247.675	Lysosome/Vacuole	0.5769
Cp_V2_contig_32361	5	1	99.06	0.00140142	0.00247586	12.6927	0.987117	2	1	Isoxaben	Dichlobenil	15808	alpha expansin|GO:0005576 GO:0005618 GO:0016020 GO:0009664	259.277	175.534	414.573	328.378	35.2055	319.493	17.6597	74.5324	2431.15	1269.15	839.35	1132.61	Mitochondrion	0.6186
Cp_V2_contig_2959	19	2	185.31	0.000460481	0.00139682	3.78661	0.998428	2	1	Ctrl	Dichlobenil	58111	ATP synthase subunit beta, mitochondrial-like|GO:0000275 GO:0005524 GO:0046933 GO:0015986 GO:0099132	8735.18	8029.35	16088.9	20044.8	3781.76	4378.45	2978	2831.63	11742.4	10754.7	9075.82	8122.29	Mitochondrion	0.9961
Cp_V2_contig_14001	4	1	52.77	0.008356	0.00809895	6.14087	0.881354	2	1	Isoxaben	Ctrl	13503	ERBB-3 BINDING PROTEIN 1|GO:0004177 GO:0006508	179.931	76.3202	389.738	549.176	1575.31	2550.06	911.801	386.68	2803.7	1801.95	1157.72	1575.98	Mitochondrion	0.4608
Cp_V2_contig_27287	2	1	25.56	0.0262789	0.0176105	69.754	0.71242	2	1	Dichlobenil	Isoxaben	12870	glycogen synthase kinase|GO:0000166 GO:0004672 GO:0016310	580.03	967.252	229.54	1859.08	3342.48	6.31101	1811.2	1712.97	50.1159	48.4155	0	0	Mitochondrion	0.477
Cp_V2_contig_6941	32	5	789.44	0.00423318	0.00519512	3.71672	0.941446	2	1	Ctrl	Dichlobenil	58977	heat shock 70 kDa protein, mitochondrial|GO:0005524 GO:0032440 GO:0051082 GO:0006457 GO:0055114	10712.1	6692.22	21920.5	16343.1	2815.81	5740.11	3566.5	2855.27	9154.3	6174.52	4975.41	5383.99	Mitochondrion	0.9942
Cp_V2_contig_16392	38	5	920.5	0.000830188	0.00193998	4.12131	0.994802	1;2	2	Isoxaben	Dichlobenil	77811	heat shock 70 kDa protein, mitochondrial|GO:0005739 GO:0016021 GO:0003677 GO:0003887 GO:0005524 GO:0032440 GO:0046873 GO:0051082 GO:0006351 GO:0006457 GO:0030001 GO:0055085 GO:0055114 GO:0071897	6234.61	7050.5	8989.25	4219.45	2690.66	4252.64	1694.74	1627.48	7399.41	8801.52	13966.8	12139.7	Mitochondrion	0.9965
Cp_V2_contig_45943	8	3	164.91	0.0381309	0.0227358	4.87767	0.641843	1;2	2	Isoxaben	Dichlobenil	18376	hypothetical protein MIMGU_mgv1a011073mg	3697.94	2402.85	31783.5	3307.12	6167.77	25722.1	6782.2	1055.24	20451.3	72735.4	36981.3	63608.8	Mitochondrion	0.3993
Cp_V2_contig_31357	11	2	702.47	0.049815	0.0268916	2.86876	0.588028	2	1	Dichlobenil	Ctrl	14516	malate dehydrogenase, mitochondrial|GO:0005618 GO:0005759 GO:0009507 GO:0048046 GO:0005507 GO:0030060 GO:0005975 GO:0006099 GO:0006108 GO:0009409 GO:0009651 GO:0042742 GO:0046686	3121.18	617.313	3014.87	2470.4	4919.68	13574	4881.58	3085.49	8052.21	6448.38	4743.21	4288.92	Mitochondrion	0.9835
Cp_V2_contig_5087	24	2	1491.28	0.0479339	0.0265413	2.719	0.595903	2	1	Ctrl	Dichlobenil	28554	malate dehydrogenase, mitochondrial|GO:0030060 GO:0005975 GO:0006099 GO:0006108	19984.2	7343.42	17541.4	30358.8	5531.72	8085.73	3406.34	10643.6	8679.26	11684.5	11299.8	16022.9	Mitochondrion	0.9684
Cp_V2_contig_15188	17	2	77.32	0.0248135	0.017137	4.07187	0.722735	2	1	Isoxaben	Dichlobenil	35052	molybdenum cofactor sulfurase|GO:0003824	699.225	210.641	894.358	468.707	368.743	114.298	334.752	66.5787	499.687	708.207	1517.9	875.252	Mitochondrion	0.6992
Cp_V2_contig_495	25	1	125.6	0.00111218	0.00225363	734.573	0.991224	2	1	Ctrl	Dichlobenil	81469	NAD-dependent malic enzyme 62 kDa isoform, mitochondrial|GO:0005759 GO:0009507 GO:0004471 GO:0005524 GO:0008270 GO:0042803 GO:0050897 GO:0051287 GO:0006090 GO:0006108 GO:0009651 GO:0055114	1203.26	1424.97	2555.86	720.354	5.85652	2.1814	0	0	1.16814	94.9142	750.162	15.213	Mitochondrion	0.9832
Cp_V2_contig_12743	25	3	284.3	0.00602572	0.00663162	3.28594	0.913896	2	1	Ctrl	Dichlobenil	73922	NADP-dependent malic enzyme-like isoform X2|GO:0009507 GO:0004471 GO:0004473 GO:0046872 GO:0051287 GO:0006090 GO:0006108 GO:0055114	5178.45	2586.29	4862.89	4704.59	501.766	1637.62	1439.86	1695.41	1909.51	1116.21	1654.03	713.075	Mitochondrion	0.713
Cp_V2_contig_37880	5	1	39.65	0.000827857	0.00193998	4.84924	0.994829	2	1	Isoxaben	Ctrl	14397	pentatricopeptide repeat-containing protein At1g71210	428.903	348.706	775.164	421.808	2201.09	3001.08	2004.64	857.663	3525.11	2361.41	2061.63	1627.07	Mitochondrion	0.9273
Cp_V2_contig_7126	15	4	123.18	0.00775765	0.0076928	6.37794	0.889367	2	1	Ctrl	Isoxaben	40172	pentatricopeptide repeat-containing protein At2g03880, mitochondrial|GO:0005739 GO:0003723 GO:0004519 GO:0008270 GO:0009451 GO:0090305	5139.82	3646.29	7655.13	15320.4	2480.65	4577.56	1883.46	716.998	2098.11	1038.07	920.488	923.243	Mitochondrion	0.8198
Cp_V2_contig_7765	11	2	173.62	0.000812813	0.00193998	3.63818	0.995003	2	1	Dichlobenil	Ctrl	22955	peroxidase N1-like|GO:0005737 GO:0009506 GO:0009519 GO:0009531 GO:0004601 GO:0020037 GO:0046872 GO:0006979 GO:0009664 GO:0009816 GO:0042744 GO:0055114 GO:0098869	1219.45	1615.13	1138.38	1556.58	3236.4	7936.2	4146.54	4798.33	5780.03	5186.92	2656.96	3178.78	Mitochondrion	0.6228
Cp_V2_contig_33687	5	2	55.22	0.00533525	0.00610818	2.25337	0.92425	2	1	Isoxaben	Ctrl	18230	peroxisomal membrane protein PMP22-like|GO:0005779	4130.94	2330.75	4104.18	3678.42	7196.09	8630.13	4284.48	4690.82	7823.24	8079.19	9710.4	6484.77	Mitochondrion	0.4238
Cp_V2_contig_13795	17	5	141.95	0.0382515	0.0227358	2.05137	0.64122	2	1	Ctrl	Dichlobenil	49148	probable aldehyde dehydrogenase|GO:0016491 GO:0055114	5373.02	3396.69	7408.18	8627.3	2659.95	4558.11	2896.68	1977.26	4751.31	3691.65	3523.88	3178.26	Mitochondrion	0.9875
Cp_V2_contig_15806	13	3	107.22	0.034891	0.021333	2.85473	0.659201	2	1	Isoxaben	Ctrl	43154	probable trans-2-enoyl-CoA reductase, mitochondrial|GO:0005634 GO:0005739 GO:0009507 GO:0005507 GO:0005524 GO:0019166 GO:0006633 GO:0055114	247.863	310.343	254.723	185.834	88.5146	514.9	181.364	567.316	664.981	856.166	659.672	670.375	Mitochondrion	0.8233
Cp_V2_contig_1323	36	7	192.83	0.0121603	0.0101685	3.4843	0.835243	2	1	Dichlobenil	Ctrl	105358	puromycin-sensitive aminopeptidase isoform X1|GO:0004177 GO:0008237 GO:0008270 GO:0006508	1503.66	755.272	1314.99	3698.23	8300.48	9662.72	3956.28	3418.91	4773.54	3568.35	4597.65	3179.87	Mitochondrion	0.8753
Cp_V2_contig_19180	15	3	198.02	0.000976258	0.00217806	9.34648	0.993014	2	1	Dichlobenil	Ctrl	27245	putative glucose-6-phosphate 1-epimerase|GO:0030246 GO:0047938 GO:0005975	30.9314	171.516	252.134	129.408	1264.47	2037.32	1212.08	944.371	1298.72	1370.09	404.452	1016.48	Mitochondrion	0.7125
Cp_V2_contig_16716	7	3	45.87	0.0188072	0.0137692	3.03411	0.770076	2	1	Isoxaben	Dichlobenil	29025	ubiquinol-cytochrome-c reductase complex assembly factor 1 isoform X1|GO:0005739 GO:0034551 GO:0070131	2032.15	2007.81	4248.97	4213.87	1266.75	3197.08	820.101	1232.91	2648.7	6862.16	5145.34	5116.63	Mitochondrion	0.9882
Cp_V2_contig_31030	16	1	127.62	0.00621462	0.00679568	2.66994	0.911121	2	1	Isoxaben	Ctrl	40207	uncharacterized oxidoreductase At4g09670-like	296.353	302.048	433.182	276.402	423.065	644.704	1079.15	351.107	1040.54	930.501	771.287	749.913	Mitochondrion	0.4227
Cp_V2_contig_11288	16	4	46.5	0.0429693	0.0247633	2.79705	0.618056	2	1	Dichlobenil	Ctrl	33855	UPF0160 protein|GO:0005739 GO:0005829 GO:0016787	1938.5	1055.58	1211.28	1656.22	3652.79	8818.95	1762.28	2161.1	4624.73	3678.49	2964.79	2688.21	Mitochondrion	0.9942
Cp_V2_contig_4077	8	3	51.03	0.00186273	0.00291518	5.20446	0.980026	2	1	Isoxaben	Ctrl	29093	AAA-ATPase At2g18193-like|GO:0016021 GO:0005524	3303.49	1323.25	1366.36	4898.04	6164.8	7924.59	3746.63	3105.27	20531.8	12225.7	10532.7	13392.2	Nucleus	0.4982
Cp_V2_contig_3839	9	4	56.75	0.00448515	0.00531321	3.14309	0.937445	2	1	Isoxaben	Ctrl	27768	BEL1-like homeodomain protein 1	603.099	370.811	932.706	427.208	893.962	1272.3	1214.06	2950.97	2104.33	1437.28	2039.45	1754.37	Nucleus	0.934
Cp_V2_contig_17981	19	4	96.21	0.00395851	0.00493923	4.51774	0.945849	2	1	Isoxaben	Ctrl	63361	BTB/POZ domain-containing protein POB1-like|GO:0005634 GO:0031463 GO:0004842 GO:0010114 GO:0016567	7974.64	7970.78	7132.01	17697.3	18930.3	13526.2	28570.1	18397.6	85405	32987.2	43295.2	22522	Nucleus	0.8148
Cp_V2_contig_36916	5	1	39.53	0.00281972	0.00387217	3.50771	0.964452	2	1	Ctrl	Dichlobenil	26807	bZIP transcription factor 11	4473.47	2863.77	3626.2	6825.92	1423.33	1775.31	971.168	901.688	7500.18	3076.88	3582.81	2483.28	Nucleus	0.9968
Cp_V2_contig_28626	9	3	48.24	0.0017542	0.00279778	4.65901	0.981735	2	1	Ctrl	Dichlobenil	24552	C2H2-like zinc finger protein, putative	9062.78	5969.28	10785	11743.9	2310.81	1784.75	891.852	3074.6	1969.94	5056.12	4217.67	4521.59	Nucleus	0.5663
Cp_V2_contig_33507	36	5	193.86	0.0278047	0.0183032	1.91763	0.702115	2	1	Isoxaben	Ctrl	144564	casein kinase 1-like protein HD16|GO:0005634 GO:0005737 GO:0004674 GO:0005524 GO:0008360 GO:0018105	4884.58	3163.79	7010.87	8377.97	8304.23	7751.86	4362.43	4165.55	10598	13248.9	9641.18	11455.8	Nucleus	0.6467
Cp_V2_contig_31467	42	7	188.7	0.00697984	0.00726013	3.03066	0.900132	2	1	Ctrl	Dichlobenil	141893	CCAAT/enhancer-binding protein zeta|GO:0005730 GO:0010197	23315.8	17745.8	24120.1	30709.4	9562.13	12710.7	5257.77	4109.63	30210.6	12746.4	15537.1	12452.5	Nucleus	0.9774
Cp_V2_contig_23665	3	1	25.48	5.26e-05	0.000345176	517.954	0.999998	2	1	Isoxaben	Ctrl	12391	cell division cycle 20.2, cofactor of APC complex-like|GO:0010997 GO:0097027 GO:0051301 GO:1904668	10.8606	4.11969	65.5008	10.0524	873.994	1900.82	241.865	83.4811	22165.2	13304.1	5838.88	5584.11	Nucleus	0.4702
Cp_V2_contig_7933	10	5	43.51	0.0110865	0.00959995	1.8895	0.84748	2	1	Isoxaben	Ctrl	43412	chaperone protein dnaJ 6-like|GO:0005506 GO:0016705 GO:0020037 GO:0055114	6569.17	5416.26	7539.53	5885.83	5176.54	10962.3	5312.02	5672.93	14046.6	14423.7	9471.26	10072	Nucleus	0.9994
Cp_V2_contig_2816	11	2	169.68	0.00672195	0.00709624	3.43034	0.903791	2	1	Isoxaben	Dichlobenil	23549	ERBB-3 BINDING PROTEIN 1|GO:0004177 GO:0006508	649.073	485.886	500.989	453.937	289.111	737.202	120.113	334.304	1274.88	986.028	1794.01	1024.49	Nucleus	0.7289
Cp_V2_contig_3008	7	1	446.83	0.000356921	0.00117088	563.301	0.99912	2	1	Ctrl	Isoxaben	14807	ERBB-3 BINDING PROTEIN 1|GO:0005634 GO:0030529 GO:0003723 GO:0001558 GO:0006364 GO:0007275 GO:0009734 GO:0044843 GO:0051302	92.7983	67.1645	160.792	106.316	8.08382	0	24.8328	24.5834	0	0.758156	0	0	Nucleus	0.8015
Cp_V2_contig_20924	4	1	91.61	0.0193486	0.0140451	22.183	0.765427	2	1	Isoxaben	Ctrl	15757	ERBB-3 BINDING PROTEIN 1|GO:0016021	58.9394	132.396	137.914	49.239	434.716	2328.94	312.718	638.215	1412.59	4731.87	120.098	2131.45	Nucleus	0.6875
Cp_V2_contig_19427	25	4	792.6	0.0481434	0.0265413	2.24106	0.595013	2	1	Isoxaben	Ctrl	51570	GEM-like protein 4	2418.08	1560.39	4209.22	4566.97	2477.92	7245.21	2872.91	2673.43	7956.34	9319.29	4810.98	6497.4	Nucleus	0.6118
Cp_V2_contig_19443	6	1	70.97	0.038764	0.0229603	2.97516	0.638593	2	1	Ctrl	Dichlobenil	21995	GLABROUS1 enhancer-binding protein-like	2696.78	780.883	2414.51	3279.91	93.1662	2358.76	145.217	485.747	2510.97	1854.5	2030.31	1679.2	Nucleus	0.9872
Cp_V2_contig_12222	18	12	385.22	0.00871597	0.00826011	2.77815	0.876641	1;2	2	Ctrl	Dichlobenil	25320	glycylpeptide N-tetradecanoyltransferase 1-like|GO:0005737 GO:0004379 GO:0018008	117334	66686.1	171844	176959	38750.6	71099	45566.2	36374.9	92371.1	68988.5	53333.6	58891.6	Nucleus	0.4815
Cp_V2_contig_37199	10	4	85.11	6.62e-05	0.000392219	14.2529	0.999994	1;2	2	Dichlobenil	Ctrl	18479	Heat shock protein DDB_G0288861, putative isoform 3	1994.17	1588.06	3735.52	4176.51	37170.5	80816.5	28125.1	17714.5	53812.7	30781.4	23356.6	26644.4	Nucleus	0.8415
Cp_V2_contig_6685	12	1	50.14	0.00106705	0.00225363	3.19581	0.99183	2	1	Ctrl	Dichlobenil	19859	heat stress transcription factor A-7a-like isoform X1|GO:0005634 GO:0003700 GO:0043565 GO:0006355	621.045	309.01	567.925	775.649	120.303	225.663	171.165	194.308	473.255	441.19	325.338	362.996	Nucleus	0.7835
Cp_V2_contig_9930	11	2	73.91	0.0295292	0.0190552	2.50077	0.690962	2	1	Isoxaben	Dichlobenil	49882	histone acetyltransferase HAC1-like isoform X1|GO:0005634 GO:0003712 GO:0004402 GO:0008270 GO:0006355 GO:0016573	891.294	1740.45	3004.87	2475.82	2038.04	1935.28	1511.42	888.809	3595.66	2785.23	5993.78	3564.09	Nucleus	0.9366
Cp_V2_contig_10516	18	1	89.33	0.00394445	0.00493923	6.24063	0.946076	2	1	Isoxaben	Ctrl	55697	histone deacetylase 19|GO:0005634 GO:0046872 GO:0032041 GO:0006355 GO:0070932	42.2055	38.9107	78.505	7.30759	24.0467	89.8293	54.7843	40.1045	277.035	330.764	217.215	216.727	Nucleus	0.6528
Cp_V2_contig_40947	23	3	117.4	0.00764419	0.00764685	3.77669	0.890913	2	1	Isoxaben	Dichlobenil	72038	hypothetical protein F511_26803	100.956	92.5937	168.722	414.167	43.3817	68.0395	82.9593	36.3573	300.945	212.505	152.616	205.358	Nucleus	0.8487
Cp_V2_contig_23016	23	5	201.24	0.00133756	0.00247586	7.97783	0.988053	2	1	Isoxaben	Ctrl	73923	hypothetical protein F511_35877	4161.38	2106.76	6212.59	6644.44	12143	17933.1	6679.82	4546.24	68988.7	33551.7	25553	24483.9	Nucleus	0.9356
Cp_V2_contig_36691	16	3	80.41	6.67e-05	0.000392219	35.5094	0.999994	2	1	Isoxaben	Ctrl	38190	hypothetical protein M569_07940, partial	31.9928	27.1883	126.077	9.64002	317.069	1238.9	579.983	521.63	2357.56	1834.53	1418.59	1310.02	Nucleus	0.4189
Cp_V2_contig_20215	18	3	88.35	0.00109936	0.00225363	2.8084	0.991398	2	1	Isoxaben	Ctrl	57080	las1-like family protein|GO:0006364	8053.95	7501.82	13350.5	8751.22	20791.3	24675.6	13520.1	11943.2	30707.6	27043.2	26825.4	21181.2	Nucleus	0.6999
Cp_V2_contig_10918	14	5	98.84	0.00025835	0.000906704	4.17661	0.999604	2	1	Isoxaben	Ctrl	78338	mediator of RNA polymerase II transcription subunit 25 isoform X1	2758.11	1746.47	2054.5	2721.58	6626.67	9936.25	5396.5	4393.26	13510.7	10210.9	6420.7	8619.41	Nucleus	0.8883
Cp_V2_contig_24958	12	1	65.83	0.000100855	0.000477903	23.1153	0.999975	2	1	Ctrl	Dichlobenil	49641	methyltransferase-like protein 1|GO:0003676 GO:0008168 GO:0032259	752.828	521.5	1730.85	1427.77	63.8873	61.3285	14.8575	51.7022	472.14	250.339	337.602	156.631	Nucleus	0.89
Cp_V2_contig_1437	17	1	110.21	0.0135013	0.0107351	2.64719	0.820717	2	1	Ctrl	Dichlobenil	41376	NAC domain-containing protein 2-like|GO:0005634 GO:0003677 GO:0006355	11911.2	6906.47	15714.8	20578.8	3235.98	6963.07	6214.46	4405.24	9567.52	7917.7	6986.39	6373.16	Nucleus	0.7145
Cp_V2_contig_5624	3	2	51.37	0.0115567	0.00985701	2.88599	0.842052	2	1	Isoxaben	Dichlobenil	26802	nascent polypeptide-associated complex subunit alpha-like protein 1|GO:0005854 GO:0003746 GO:0006414	390.052	437.596	661.181	783.046	465.865	214.055	99.7669	149.209	440.611	804.05	897.273	538.846	Nucleus	0.9729
Cp_V2_contig_21986	11	3	64.79	0.00232664	0.003408	2.80032	0.972547	2	1	Isoxaben	Dichlobenil	36860	neurofilament medium polypeptide	4744.53	3164.95	4855.41	4754.55	1552.76	2128.52	835.646	2636.67	6563.16	4270.21	5016.08	4182.89	Nucleus	0.9985
Cp_V2_contig_21087	23	2	188.7	0.000506174	0.00141551	7.74396	0.99807	2	1	Ctrl	Dichlobenil	48824	nucleolin 1|GO:0003723	627.503	405.996	829.546	1070.06	41.6665	217.845	70.9666	48.282	138.378	209.359	168.397	135.713	Nucleus	0.998
Cp_V2_contig_39369	16	2	86.26	9.45e-06	0.000115119	3.50466	1	2	1	Isoxaben	Ctrl	32632	pre-mRNA-processing factor 19-like|GO:0000974 GO:0071006 GO:0004842 GO:0000349 GO:0016567	1621.78	1393.26	1598.94	1869.72	2589.24	3591.38	2255.46	2689.56	6562.86	5871.74	5987.86	4300.76	Nucleus	0.7548
Cp_V2_contig_1345	43	11	641.11	0.0247647	0.017137	2.22761	0.723086	2	1	Isoxaben	Dichlobenil	105468	probable E3 ubiquitin-protein ligase RHC2A|GO:0003824 GO:0006511 GO:0016567	8261.54	8291	21865.5	16929.9	12342.3	15593.4	7728.14	9059.94	33289	24522.3	20563.3	21252.6	Nucleus	0.5717
Cp_V2_contig_19000	4	2	22.79	0.00233745	0.003408	9.08554	0.97237	2	1	Isoxaben	Ctrl	18782	probable transcriptional regulator SLK2 isoform X1	134.509	70.0534	203.711	142.43	808.778	1346.57	240.27	223.081	2116.3	870.037	1051.94	965.165	Nucleus	0.7335
Cp_V2_contig_10985	44	10	222.47	0.00138938	0.00247586	18.8268	0.987294	2	1	Isoxaben	Ctrl	103678	probable ubiquitin-conjugating enzyme E2 23	1269.93	1565.61	3741.55	1885	9732.8	103514	15145.4	8514.56	73768.4	33849	18568.6	33128	Nucleus	0.8722
Cp_V2_contig_15313	13	6	41.23	0.00012492	0.000575935	4.76891	0.99995	2	1	Isoxaben	Ctrl	17795	prostatic spermine-binding protein-like	1017.96	1350.78	2390.35	1885.76	6014.68	4655.92	4307	2788.62	7252.14	7084.45	10205.6	7146.46	Nucleus	0.9993
Cp_V2_contig_14896	15	4	78.91	0.0276535	0.0182841	2.7211	0.703117	2	1	Isoxaben	Dichlobenil	63081	protein HOMOLOG OF MAMMALIAN LYST-INTERACTING PROTEIN 5|GO:0044424	1303.05	294.98	935.225	1040.94	883.184	1354.67	651.831	344.457	2751.24	2354.51	1653.21	2041.45	Nucleus	0.6473
Cp_V2_contig_9216	14	5	74.72	0.0267301	0.0177423	2.47123	0.709328	2	1	Isoxaben	Dichlobenil	43334	protein SHOOT GRAVITROPISM 5-like	3637.72	2194.42	7257.29	5168.38	2462.83	6359.1	2229.05	2484.38	10995.7	8606.5	7055.14	6791.58	Nucleus	0.9931
Cp_V2_contig_23946	27	2	198.83	0.0125717	0.0103092	4.14091	0.830701	2	1	Ctrl	Dichlobenil	134918	protein STICHEL-like 3|GO:0032991 GO:0043229 GO:0003677 GO:0016779 GO:0006260	37144.1	28785.3	51481.5	110354	25469.6	7706.67	14431.1	7396.19	29164.1	14822.6	10633.1	8195.28	Nucleus	0.5183
Cp_V2_contig_12491	8	3	55.57	0.0281517	0.0183996	4.66883	0.69983	2	1	Isoxaben	Ctrl	24694	protein TIME FOR COFFEE	1781.3	630.397	2264.99	3545.36	6606.11	4063.26	1095.51	2121.09	17093.1	4255.71	8652.99	8385.5	Nucleus	0.9702
Cp_V2_contig_12767	17	4	101.85	0.00113616	0.00225363	2.47713	0.990898	2	1	Isoxaben	Ctrl	74687	R3H domain-containing protein 1-like	3256.97	3159.01	4693.37	6666.31	5849.73	6095.45	3794.16	5608.6	10633.7	12602	11486	9310.99	Nucleus	0.5511
Cp_V2_contig_7869	14	2	92.69	0.00970198	0.0088033	5.08049	0.864129	2	1	Ctrl	Dichlobenil	60018	replication factor C subunit 1|GO:0005634 GO:0005663 GO:0003689 GO:0005524 GO:0006260 GO:0006281	1898.86	842.433	1665.5	1676.36	54.5325	314.619	261.221	566.981	605.199	1131.37	426.143	847.289	Nucleus	0.9903
Cp_V2_contig_1105	12	2	116.68	6.87e-06	0.000106525	9.8523	1	2	1	Ctrl	Dichlobenil	41388	ribosome maturation protein SBDS|GO:0003676 GO:0008270 GO:0042256	1103.64	680.47	1391.59	669.69	65.2282	146.379	90.6423	88.054	654.334	565.61	958.335	539.738	Nucleus	0.5701
Cp_V2_contig_7150	30	6	143.36	0.023765	0.016683	1.82273	0.730385	2	1	Ctrl	Dichlobenil	95277	serine/threonine-protein kinase prpf4B-like|GO:0005634 GO:0004693 GO:0005524 GO:0006468	14119.6	10658.8	19181	17877.8	7973.28	10949	5400.47	9602.9	15807.2	14014.8	11868.6	10087.8	Nucleus	0.9863
Cp_V2_contig_37496	7	2	42.43	0.0165899	0.0123581	3.50947	0.790046	2	1	Ctrl	Isoxaben	12503	squamosa promoter-binding-like protein 7|GO:0005634 GO:0016021 GO:0003677 GO:0046872	1737.57	2903.19	1685.79	5359.45	3954.72	3145.96	1876.19	2329.17	1830.43	962.538	237.31	299.567	Nucleus	0.9412
Cp_V2_contig_9170	15	5	63.07	0.00119796	0.0023489	2.69937	0.990044	2	1	Ctrl	Dichlobenil	52832	transcription factor PIF4	11607.2	8124.65	17149.1	12357.3	4612.16	6236.95	3356.1	4035.45	8260.09	7904.22	9003.01	6180.95	Nucleus	0.9852
Cp_V2_contig_14630	10	2	64.83	0.000260447	0.000906704	7.37199	0.999595	2	1	Isoxaben	Dichlobenil	20321	transcription factor UNE10|GO:0009506 GO:0006355 GO:0009567	3346.14	1653.03	4050.62	4168.04	670.742	834.099	181.585	279.733	3200.9	4612.83	2964.94	3715.84	Nucleus	0.9927
Cp_V2_contig_29703	15	4	86.88	0.00428816	0.00522499	3.24253	0.94057	2	1	Ctrl	Dichlobenil	46585	transcription factor VIP1-like	96748.3	51020.2	85499.2	84082	10512.6	33471.4	23678.6	30208.3	83952.5	63875.1	70221.2	36254.3	Nucleus	0.4582
Cp_V2_contig_1313	28	2	160.06	0.0148733	0.0113267	2.55406	0.806643	2	1	Dichlobenil	Isoxaben	90414	type I inositol 1,4,5-trisphosphate 5-phosphatase 12	869.989	497.289	1186.95	521.839	860.851	1508.21	936.828	650.65	590.658	303.746	334.13	320.584	Nucleus	0.9189
Cp_V2_contig_17755	21	7	221.87	0.0108468	0.00944738	1.88928	0.850288	2	1	Isoxaben	Dichlobenil	73921	U2 small nuclear ribonucleoprotein A'|GO:0005730 GO:0005829 GO:0009507 GO:0015030 GO:0019013 GO:0030529 GO:0000398 GO:0009409	11827.6	9474.33	13477.4	18022.5	16653.5	13654.6	9350.09	8308.2	25141.2	22972.3	24258.4	18250	Nucleus	0.6285
Cp_V2_contig_8142	24	2	163.2	1.5e-05	0.000134996	15.0693	1	2	1	Dichlobenil	Ctrl	52616	uncharacterized protein LOC105160884	3420.31	2201.8	3078.85	3200.56	43876.3	84156.5	24763.6	26551.4	37973.2	23762.5	18151.1	19495.2	Nucleus	0.8079
Cp_V2_contig_7040	11	3	66.61	1.4e-05	0.000134996	5.13568	1	2	1	Ctrl	Dichlobenil	37172	1,4-dihydroxy-2-naphthoyl-CoA synthase, peroxisomal|GO:0008935 GO:0009234	24675.2	17237.7	32182.2	39051.4	6786.82	5953.03	4312.82	4978.79	17032.3	20247.5	20191.7	18123.1	Peroxisome	0.8321
Cp_V2_contig_20165	9	2	96.46	0.0253825	0.0173891	9.00423	0.718679	2	1	Ctrl	Dichlobenil	20269	1,4-dihydroxy-2-naphthoyl-CoA synthase, peroxisomal|GO:0008935 GO:0009234	2658.84	2913.42	7564.93	473.012	139.176	725.016	317.18	330.164	1330.29	1211.01	431.564	930.833	Peroxisome	0.7714
Cp_V2_contig_4154	21	3	781.23	0.0354152	0.0215762	5.18378	0.656306	2	1	Dichlobenil	Ctrl	33182	carboxylesterase 1|GO:0005829 GO:0052689 GO:0009056	1136.28	2807.32	2854.78	252.053	11429.1	6689.28	15748.2	2681.24	3634.46	4339	2150.93	3188.45	Peroxisome	0.5341
Cp_V2_contig_1983	5	1	39.92	4.27e-06	0.000105851	18.3194	1	2	1	Isoxaben	Ctrl	17890	Elongation factor 1-alpha|GO:0005737 GO:0003746 GO:0003924 GO:0004781 GO:0005525 GO:0006414	328.867	341.824	750.033	203.823	4625.15	2388.07	2033.06	2320.73	7451.26	8062.96	6852.14	7394.43	Peroxisome	0.4147
Cp_V2_contig_29882	14	4	135.95	0.0107441	0.00944738	2.16026	0.851501	2	1	Ctrl	Isoxaben	22085	enoyl-CoA delta isomerase 2, peroxisomal-like|GO:0005777 GO:0016020 GO:0004165	8792.99	4837.82	6220.28	10944.3	5318.11	4167.04	2532.62	2523.83	3889.92	3214	3867.21	3284.27	Peroxisome	0.9181
Cp_V2_contig_24045	7	1	135.81	0.0133751	0.0107351	2.87149	0.82205	2	1	Ctrl	Isoxaben	16819	glutathione reductase, chloroplastic|GO:0005777 GO:0004362 GO:0009055 GO:0050660 GO:0050661 GO:0006749 GO:0022900 GO:0045454 GO:0098869	616.389	296.941	537.454	656.799	199.185	384.43	484.194	699.801	248.777	201.226	124.93	159.034	Peroxisome	0.5198
Cp_V2_contig_12379	18	6	141.63	0.00293939	0.00397951	3.0942	0.962483	2	1	Isoxaben	Ctrl	47588	monodehydroascorbate reductase|GO:0005737 GO:0016021 GO:0016656 GO:0050660 GO:0055114	6460.16	7305.07	11875.8	3717.91	18662	18728.1	10664.3	10266.2	26610.1	22658.2	23736	17838.2	Peroxisome	0.7547
Cp_V2_contig_18006	8	3	85.52	0.0483928	0.0265438	2.04954	0.593957	2	1	Ctrl	Dichlobenil	18468	NADP-dependent malic enzyme|GO:0009507 GO:0004471 GO:0004473 GO:0008948 GO:0046872 GO:0051287 GO:0006090 GO:0006108 GO:0051260 GO:0055114	2662.85	2770.96	4635.07	6532.53	1012.09	3004.36	1640.26	2443.36	3560.1	3181.52	3718.75	3263.26	Peroxisome	0.393
Cp_V2_contig_21858	6	1	53.36	0.0497847	0.0268916	7.82627	0.588153	2	1	Ctrl	Isoxaben	11507	probable cinnamyl alcohol dehydrogenase 1|GO:0008270 GO:0016491 GO:0055114	191.469	239.502	186.896	48.2458	0	3.26494	0	101.631	0	24.2254	33.402	27.4849	Peroxisome	0.3709
Cp_V2_contig_12756	14	3	185.16	0.00020619	0.000792984	11.2933	0.999782	2	1	Isoxaben	Ctrl	30154	proteasome subunit beta type-6|GO:0005634 GO:0005737 GO:0005839 GO:0004298 GO:0051603	839.202	462.482	1703.28	2886.39	6139.92	4129.38	2584.84	2738.5	17739.7	19902.1	13282.9	15608	Peroxisome	0.3333
Cp_V2_contig_15383	7	1	131.67	4.8e-09	8.19e-07	1136.99	1	2	1	Dichlobenil	Ctrl	28933	serpin-ZX-like|GO:0005615	0.898586	0	0	0.15238	273.766	482.07	237.157	201.944	379.763	231.761	140.211	215.69	Peroxisome	0.4784
Cp_V2_contig_16137	21	3	169.68	0.0118948	0.010095	4.90425	0.838216	2	1	Ctrl	Dichlobenil	43876	sulfite oxidase|GO:0005739 GO:0005777 GO:0008482 GO:0030151 GO:0006790 GO:0010477 GO:0015994 GO:0042128 GO:0055114	24347.1	3259.85	8137.68	9645.28	2261.37	3314.37	1979.56	1699.91	6043.89	4891.27	7327.97	5300.4	Peroxisome	0.4822
Cp_V2_contig_5307	13	5	35.02	0.0055539	0.006233	4.34662	0.920936	2	1	Isoxaben	Ctrl	33409	vacuolar protein 8|GO:0005634 GO:0005737	1005.1	962.868	4463.09	1467.2	6086.44	13904	4682.9	3878.65	13635.9	7574.19	6547.94	6572.78	Peroxisome	0.6294
Cp_V2_contig_18783	19	5	106.66	0.0140768	0.0108656	2.7181	0.814721	2	1	Dichlobenil	Ctrl	52118	2,3-dimethylmalate lyase isoform X1|GO:0016301 GO:0016829 GO:0016310	2316.26	2004.16	2424.55	742.977	3533.65	9338.42	3267.42	4213.54	6086.75	5595.34	4328.99	3785.09	Plastid	0.9975
Cp_V2_contig_761	6	2	33.12	7.35e-05	0.000404537	58.2339	0.999992	2	1	Isoxaben	Dichlobenil	23053	allene oxide cyclase|GO:0009507 GO:0046423	1120.44	347.323	1433.58	1255.82	217.971	100.569	37.4697	16.2808	7983.35	5973.24	3771.1	3952.26	Plastid	0.8206
Cp_V2_contig_16817	25	6	127.01	0.0108549	0.00944738	2.41064	0.850194	2	1	Ctrl	Dichlobenil	108094	alpha-amylase 3, chloroplastic|GO:0004556 GO:0005509 GO:0033910 GO:0103025 GO:0005975	9810.04	4897.87	7346.57	5185.27	1818.42	2261.47	2804.73	4415.19	3755.64	3140.45	2816.48	5170.99	Plastid	0.9814
Cp_V2_contig_2471	57	8	332.12	0.00548889	0.00620084	1.88198	0.921918	2	1	Isoxaben	Dichlobenil	175122	alpha-glucan water dikinase, chloroplastic isoform X1|GO:0005524 GO:0016301 GO:0016310	16155.8	11056.1	19543.1	18225.9	12668.4	15852.4	10973.7	9311.44	23215.8	26503.8	21970.4	20161.6	Plastid	0.849
Cp_V2_contig_11375	26	3	308.87	0.00153864	0.00265121	6.37022	0.985062	2	1	Ctrl	Dichlobenil	70590	aspartate aminotransferase, cytoplasmic|GO:0005777 GO:0009536 GO:0016020 GO:0004069 GO:0004096 GO:0020037 GO:0030170 GO:0080130 GO:0006520 GO:0006979 GO:0009058 GO:0010150 GO:0055114 GO:0098869	12824.4	4177.38	13505.4	20977.1	3738.96	1337.68	1689.12	1316.26	3446.49	2753.42	2741.99	2784.9	Plastid	0.4838
Cp_V2_contig_17578	9	2	57.25	0.0022681	0.00336439	14.9149	0.973501	2	1	Ctrl	Dichlobenil	33542	BAG family molecular chaperone regulator 8, chloroplastic	3385.46	3929.79	6306.12	1230.8	62.5936	81.2843	68.1067	783.812	161.873	685.024	700.142	574.451	Plastid	0.5734
Cp_V2_contig_1209	26	4	151.09	0.0300756	0.0192152	2.24565	0.68753	2	1	Isoxaben	Ctrl	106068	copper-transporting ATPase PAA2, chloroplastic|GO:0016021 GO:0000166 GO:0004008 GO:0046872 GO:0060003 GO:0099132	1456.51	872.519	1383.91	3397.51	3736.79	4760.32	2482.04	2823.69	2978.24	6180.67	3807.08	3001.57	Plastid	0.9982
Cp_V2_contig_11231	6	2	35.12	0.0313159	0.0196409	3.3085	0.679914	2	1	Ctrl	Dichlobenil	12100	divinyl chlorophyllide a 8-vinyl-reductase, chloroplastic	37707.6	22677.2	60808.7	106191	20887.7	28674.5	9464.91	9700.23	58449.9	81141.9	22791.9	57032.1	Plastid	0.9968
Cp_V2_contig_18198	42	10	156.87	0.0120731	0.0101454	2.45269	0.836215	2	1	Ctrl	Dichlobenil	123423	DNA polymerase I B, chloroplastic/mitochondrial-like|GO:0003677 GO:0003887 GO:0008408 GO:0006261 GO:0071897 GO:0090305	10598.3	9107.12	11471.6	24725	6434.83	4186.22	4115.13	8055.93	13271.9	13559.4	14816	8523.2	Plastid	0.8824
Cp_V2_contig_9552	8	3	55.86	0.00877359	0.00826878	2.32315	0.875894	2	1	Ctrl	Dichlobenil	33079	glutamate--cysteine ligase, chloroplastic|GO:0016021 GO:0004357 GO:0006750	8467.15	5128.49	8895.63	5943.92	2503.56	5322.04	2346.52	2067.8	8538.12	5157.45	5511.79	4815.14	Plastid	0.9995
Cp_V2_contig_18199	14	2	79.07	0.00199297	0.00306281	7.76881	0.97795	2	1	Isoxaben	Ctrl	28656	glutathione reductase, chloroplastic|GO:0005739 GO:0009570 GO:0004362 GO:0004791 GO:0009055 GO:0050660 GO:0050661 GO:0000305 GO:0006749 GO:0022900 GO:0045454 GO:0098869	278.203	61.3121	590.47	92.6142	1006.17	1671.72	639.507	544.293	2053.78	2490.06	1759.78	1640.77	Plastid	0.9716
Cp_V2_contig_21685	15	3	148.94	0.0160833	0.0120333	8.23465	0.794833	2	1	Isoxaben	Ctrl	34961	glutathione reductase, chloroplastic|GO:0005739 GO:0009570 GO:0004362 GO:0004791 GO:0009055 GO:0050660 GO:0050661 GO:0000305 GO:0006749 GO:0022900 GO:0045454 GO:0098869	3521.69	2257.38	7466.87	15704.1	75266.2	65408.4	43801.4	4950.89	73330.7	73699.1	64495.8	26867.6	Plastid	0.9716
Cp_V2_contig_10520	3	2	88.73	0.0102878	0.00914036	20.9013	0.856958	1	1	Isoxaben	Dichlobenil	45943	leucine aminopeptidase 1|GO:0005737 GO:0004177 GO:0008235 GO:0030145 GO:0006508	304.093	557.078	1580.3	46.718	35.9932	2077.89	45.8878	65.017	6547	1813.73	11464.9	26675.2	Plastid	0.9962
Cp_V2_contig_12099	16	2	93.01	0.00966219	0.0088033	3.42086	0.864623	2	1	Ctrl	Dichlobenil	63894	neutral/alkaline invertase 3, chloroplastic|GO:0033926	54054.3	38085.7	34038.4	80893.7	24296.8	10969.9	7389.16	17876.3	29770.8	12540.6	13646.5	6757.88	Plastid	0.991
Cp_V2_contig_6192	9	1	71.68	3.32e-08	2.84e-06	Infinity	1	2	1	Ctrl	Dichlobenil	24496	nucleoside diphosphate kinase 2, chloroplastic|GO:0005622 GO:0004550 GO:0005524 GO:0006165 GO:0006183 GO:0006228 GO:0006241	249.126	74.6266	53.0316	219.65	0	0	0	0	0	0	0	0	Plastid	0.9992
Cp_V2_contig_15	10	3	61.94	0.0445426	0.0253759	2.04454	0.610807	2	1	Isoxaben	Ctrl	36081	oxygen-evolving enhancer protein 3, chloroplastic|GO:0009654 GO:0019898 GO:0005509 GO:0015979	20245.2	4881.05	8948.08	4794.81	12247.4	23437	17595.3	25162.6	26086.8	23430.6	13811.4	16140.6	Plastid	0.8591
Cp_V2_contig_11508	24	2	140.04	0.0278969	0.0183032	2.83647	0.701506	2	1	Dichlobenil	Ctrl	61940	palmitoyl-acyl carrier protein thioesterase, chloroplastic|GO:0009507 GO:0016790 GO:0006633	163.093	169.254	334.926	220.517	917.115	869.56	461.932	269.583	524.982	460.051	555.192	268.087	Plastid	0.9816
Cp_V2_contig_27331	26	7	1536.02	0.00396677	0.00493923	5.55126	0.945716	1;2	2	Isoxaben	Dichlobenil	37655	pectinesterase 2.1-like|GO:0005576 GO:0005618 GO:0005774 GO:0005829 GO:0016021 GO:0004857 GO:0030599 GO:0045330 GO:0009617 GO:0042545 GO:0043086 GO:0045490	71054.1	57868.2	132101	53621.4	16751.4	71600.1	8895.44	19043.4	97921.6	126187	177307	244143	Plastid	0.286
Cp_V2_contig_15006	20	4	99.34	0.00157715	0.0026904	3.04206	0.984475	2	1	Dichlobenil	Ctrl	75013	pentatricopeptide repeat-containing protein At2g37230|GO:0009535 GO:0003729 GO:0004519 GO:0009409 GO:0009451 GO:0090305	2694.98	1805.98	3710.63	4600	13080.3	13022.8	6788.15	6082.44	8499.42	11132.8	8602.58	9563.49	Plastid	0.628
Cp_V2_contig_1743	45	12	2088.11	0.00141698	0.00247586	3.54301	0.986887	1;2	2	Ctrl	Isoxaben	61076	polyphenol oxidase I, chloroplastic-like|GO:0004097 GO:0046872 GO:0046148 GO:0055114	43530.8	26330.4	69198.4	24397.8	14484.3	16577.6	7750.49	8942.67	12886.4	11442.2	10764.8	11041.8	Plastid	0.9995
Cp_V2_contig_575	13	2	280.91	0.0242514	0.0169547	11.5905	0.726808	2	1	Ctrl	Dichlobenil	31770	polyphenol oxidase I, chloroplastic-like|GO:0004097 GO:0046872 GO:0046148 GO:0055114	546.01	64.5805	785.762	72.4479	15.845	39.5932	15.9197	55.3668	28.064	76.6	59.805	38.8497	Plastid	0.9989
Cp_V2_contig_7963	38	14	622.78	0.0286135	0.01863	2.46369	0.696822	2	1	Isoxaben	Ctrl	67730	probable beta-D-xylosidase 6|GO:0005774 GO:0016021 GO:0004553 GO:0005975	6700.36	2413.28	9032.78	3492.98	6025.49	11129.9	3791.56	6544.6	17005.5	13844.2	10174.3	12288.8	Plastid	0.9334
Cp_V2_contig_11072	13	2	80	0.00023262	0.000862646	25.0801	0.999699	2	1	Dichlobenil	Ctrl	51774	probable dual-specificity RNA methyltransferase RlmN|GO:0005737 GO:0008173 GO:0051536 GO:0030488 GO:0070475	861.452	463.407	1451.16	1377.25	35143.3	51583.3	10178	7259.86	12343.3	11186	7724.7	8527.85	Plastid	0.5814
Cp_V2_contig_10276	20	6	76.16	0.000608421	0.00164743	9.27017	0.997165	2	1	Dichlobenil	Ctrl	54572	probable protein phosphatase 2C 80|GO:0003824	33594	18239.5	24793.2	10188.4	62190.4	438959	147927	155715	250496	174384	167243	132925	Plastid	0.8408
Cp_V2_contig_6262	13	3	73.3	0.00211403	0.00321985	4.35962	0.976001	2	1	Isoxaben	Ctrl	52210	protein TIC 55, chloroplastic|GO:0009941 GO:0016021 GO:0010277 GO:0051537 GO:0045036 GO:0055114	2771.91	1166.02	3690.64	2308.89	9556.02	10578.4	5781.95	4855.38	16995.5	7534.67	11802.1	6991.26	Plastid	0.8723
Cp_V2_contig_17958	46	9	240.55	0.00390708	0.00493923	2.78517	0.946678	2	1	Isoxaben	Dichlobenil	139685	stromal 70 kDa heat shock-related protein, chloroplastic|GO:0005524 GO:0051082 GO:0006457	10847	5685.28	10722.9	10604.1	5157.63	7423.28	4804.23	4305.3	23350.2	13207.7	13514.9	10338.6	Plastid	0.9982
Cp_V2_contig_20856	37	10	660.67	0.0312141	0.0196409	2.01891	0.68053	2	1	Isoxaben	Dichlobenil	80728	sulfite reductase [ferredoxin], chloroplastic|GO:0020037 GO:0050311 GO:0051539 GO:0006355 GO:0055114	11230.5	7671.23	15052.8	11873.7	7446.17	20361.8	6659.17	9378.56	26837.8	27571.7	16494.9	17616.3	Plastid	0.8818
Cp_V2_contig_14555	8	2	60.03	0.0314327	0.0196409	3.63511	0.679209	2	1	Ctrl	Dichlobenil	19521	sulfoquinovosyl transferase SQD2|GO:0009941 GO:0046510 GO:0009247 GO:0046506	891.961	711.812	1161.66	779.962	116.366	41.6553	155.993	661.308	99.313	554.033	293.133	306.841	Plastid	0.9995
Cp_V2_contig_1735	25	2	148.68	2.75e-05	0.000204133	5.39804	1	2	1	Isoxaben	Dichlobenil	77912	transketolase, chloroplastic|GO:0004802 GO:0008152	2167.11	1725.95	2531.28	3007.95	1313.34	527.393	987.984	949.324	5717.88	5393.15	4863.66	4419.32	Plastid	0.9986
Cp_V2_contig_25387;Cp_V2_contig_38551	8	2	194.63	0.03723	0.0224414	11.9711	0.646545	2	1	Isoxaben	Ctrl	22592	ERBB-3 BINDING PROTEIN 1|GO:0005634 GO:0016021 GO:0030529 GO:0003723 GO:0001558 GO:0006364 GO:0007275 GO:0009734 GO:0044843 GO:0051302	165.542	115.214	119.512	184.882	353.038	1718.87	432.092	166.671	4803.21	489.797	1372.81	339.062
Cp_V2_contig_23199	6	3	45.16	0.0037882	0.00485875	2.21477	0.9486	2	1	Isoxaben	Ctrl	17314	---NA---	2292.22	1764.91	3388.52	2407.72	6661.16	5334.46	5209.18	2897.47	4956.63	6025.17	5968.97	4872.17
Cp_V2_contig_2267	5	1	48.56	0.013719	0.0107351	2.49055	0.818433	2	1	Isoxaben	Ctrl	11762	---NA---	544.651	288.58	748.533	422.447	556.796	1141.86	354.567	602.663	1402.14	1063.35	1107.36	1418.75
Cp_V2_contig_6176	8	4	46.78	0.00965524	0.0088033	2.95134	0.864709	2	1	Ctrl	Dichlobenil	17898	---NA---	49596.8	60024	118439	122213	32321.1	44749.8	17626.7	23984.9	64056.3	55653.8	40060.2	44411.9
Cp_V2_contig_38844	2	1	24.28	0.00441567	0.00530458	3.23438	0.938545	2	1	Isoxaben	Ctrl	14920	---NA---	1543.94	877.439	1207.85	1388.9	2954.65	5748.97	4010.81	2653.73	7197.17	4148.9	2253.11	2631.37
Cp_V2_contig_13208	6	2	36.6	0.00264417	0.00375882	3.4098	0.967341	2	1	Ctrl	Dichlobenil	15006	---NA---	435.804	483.875	951.737	1281.86	135.937	186.636	283.559	318.636	571.134	836.731	829.538	699.102
Cp_V2_contig_29634	27	5	140.35	0.0128667	0.0104518	3.93923	0.827491	2	1	Isoxaben	Ctrl	117733	---NA---	810.535	1171.67	682.337	228.578	2140.3	5068	2025.57	1071.76	3618.11	3564.06	1619.77	2594.72
Cp_V2_contig_2066	6	1	34.19	0.0482326	0.0265413	4.38279	0.594635	2	1	Dichlobenil	Isoxaben	20885	---NA---	230.588	146.011	580.263	41.8629	1210.29	1951.1	654.971	317.92	422.837	215.116	123.732	181.615
Cp_V2_contig_8232	3	1	35.22	0.0260595	0.0176105	4.49449	0.713938	2	1	Ctrl	Dichlobenil	15747	---NA---	721.513	658.335	335.406	300.821	65.8466	53.2335	134.862	194.624	542.207	320.96	629.105	84.7279
Cp_V2_contig_25350	6	1	61.9	0.00673908	0.00709624	6.48071	0.903546	2	1	Isoxaben	Ctrl	27208	---NA---	2980.21	2273.51	4079.73	1501.49	10797.8	11306.4	3190.78	8543.22	10562.8	27395.4	6359.43	25900.5
Cp_V2_contig_24671	11	1	75.81	0.00706766	0.00726291	16.1502	0.898897	2	1	Isoxaben	Dichlobenil	32953	---NA---	339.102	96.1272	820.545	1232.66	91.6571	261.024	13.9667	17.3587	2788.06	1229.5	524.896	1659.31
Cp_V2_contig_4382	4	1	29.37	4.96e-06	0.000105851	131.92	1	2	1	Isoxaben	Ctrl	12353	---NA---	7.07092	14.3646	39.8341	118.643	6276.04	3478.96	3367.51	3115.59	3843.51	8084.95	5612.35	6193.23
Cp_V2_contig_5104;Cp_V2_contig_13171	32	5	286.93	0.00368793	0.00481266	2.474	0.950226	2	1	Isoxaben	Ctrl	54107	probable fructose-bisphosphate aldolase 3, chloroplastic|GO:0004332 GO:0006096	3095.99	1627.78	2098.75	1879.01	3917.52	4986.01	2634.32	2773.28	6341.52	6637.64	4170.19	4378.23
Cp_V2_contig_27014	11	1	104.17	1.41e-05	0.000134996	2254.4	1	2	1	Isoxaben	Ctrl	24616	probable rhamnogalacturonate lyase B|GO:0016829 GO:0030246 GO:0005975	4.1484	0	10.7661	1.53247	144.902	485.443	41.4107	25.3915	18027.5	10229.3	4375.87	4445.32	Cytoplasm	0.5908

## Sheet: Extracellular CaCl2  
Accession	Peptide count	Unique peptides	Confidence score	ANOVA p-value	q Value	Max fold change	Power	Fractions	Occurrences	Highest mean condition	Lowest mean condition	Mass	Description	C1	C2	C3	C4	DCB1	DCB2	DCB3	DCB4	IXB1	IXB2	IXB3	IXB4	Localisation	Prediction probability
Cp_V2_contig_25691	7	3	41.37	0.00993947	0.00892675	1.84242	0.861199	2	1	Isoxaben	Ctrl	11548	aspartyl protease family protein At5g10770-like|GO:0016021 GO:0004190 GO:0006508	4373.74	2552.09	4679.09	3460.41	5586.54	4875.76	2906.66	3586.76	6276.09	7855.23	6810.48	6814.79	Extracellular	0.4925
Cp_V2_contig_250	36	5	1020.92	0.033484	0.0206351	1.84541	0.667144	2	1	Isoxaben	Ctrl	75709	berberine bridge enzyme-like 21|GO:0016614 GO:0050660 GO:0055114	6365.52	4637.15	10496	12009.2	14971.5	17803.6	11054.1	9907.6	18424.3	16101.8	14653.3	12656.3	Extracellular	0.7687
Cp_V2_contig_36631	27	5	647.22	0.0113969	0.00976961	1.90046	0.843884	2	1	Isoxaben	Dichlobenil	55847	beta-glucosidase 44-like|GO:0005634 GO:0016021 GO:0004721 GO:0008422 GO:0005975 GO:0006397 GO:0006470 GO:1901657	9472.69	9656.63	10434.9	16994.4	9368.58	13958.7	10370.8	7888.35	18187.9	15522.4	26769.6	18553.7	Extracellular	0.5851
Cp_V2_contig_22796	19	4	256.94	0.0186321	0.0136999	1.92818	0.771597	2	1	Isoxaben	Dichlobenil	28266	probable glutamate carboxypeptidase 2 isoform X2|GO:0016021 GO:0004180 GO:0006508	11214.2	9190.63	15356.7	16833.9	4503.17	11390.8	5951.87	5737.28	15158.5	16947.5	10597.1	10482	Extracellular	0.4449
Cp_V2_contig_30617	11	3	463.7	0.00271661	0.00382988	1.93432	0.96615	2	1	Isoxaben	Ctrl	13685	DNA-damage-repair/toleration protein DRT100	9435.09	7081.73	8077.32	9166.97	10908.5	17887.5	11577.8	12049.8	19902.9	17612.1	12513.6	15276.1	Extracellular	0.8025
Cp_V2_contig_26995	18	3	530.37	0.0299407	0.019201	1.98997	0.688373	2	1	Isoxaben	Dichlobenil	27412	beta-galactosidase 10|GO:0005773 GO:0009505 GO:0004565 GO:0030246 GO:0005975 GO:0080167	2152.14	2474.54	4200.53	5188.58	3422.81	4690.7	1931.11	2972.27	8438.13	6070.59	6445.55	4948.97	Extracellular	0.4726
Cp_V2_contig_1630	40	12	1780.81	0.0308308	0.0195513	1.99489	0.682865	1;2	2	Isoxaben	Dichlobenil	57999	L-ascorbate oxidase homolog|GO:0005507 GO:0016491 GO:0055114	36508.9	37056.7	44681.2	27021.1	30149	32560.3	14024.1	46640.7	53728.7	51393.6	82494	58500.9	Extracellular	0.7967
Cp_V2_contig_29019	10	3	83.34	0.00871397	0.00826011	2.18004	0.876667	2	1	Dichlobenil	Ctrl	24942	osmotin-like protein	7923.33	4932.53	10045.1	10023.9	17777.1	26630.4	13075.8	14294.2	9704.91	11132.2	8824.18	7227.52	Extracellular	0.9926
Cp_V2_contig_29451	23	4	681.19	0.0195034	0.0140974	2.207	0.764114	2	1	Isoxaben	Ctrl	26254	peroxidase 31|GO:0005576 GO:0004601 GO:0020037 GO:0046872 GO:0006979 GO:0042744 GO:0055114 GO:0098869	1240.74	626.061	1179.98	3510.66	2359.46	3872.63	3774.82	3905.36	3750.33	4043.05	3711.99	2966.9	Extracellular	0.449
Cp_V2_contig_34024	27	5	784.52	0.0257242	0.0175527	2.28846	0.716275	1;2	2	Ctrl	Dichlobenil	59764	L-ascorbate oxidase homolog|GO:0005507 GO:0016491 GO:0055114	7919.7	6097.88	14579	14798.1	4145.07	6622.21	4658.24	3536.9	8344.49	5066.23	5048.14	3998.18	Extracellular	0.8645
Cp_V2_contig_38114	14	3	432.85	0.0395201	0.0232468	2.40649	0.634767	2	1	Ctrl	Isoxaben	20283	reticuline oxidase-like protein|GO:0016491	1122.11	670.368	1341.74	1313.77	455.587	1114.1	409.472	406.392	854.807	363.967	382.89	246.663	Extracellular	0.7262
Cp_V2_contig_1839	5	1	107.68	0.00845712	0.00815064	2.60841	0.880022	2	1	Ctrl	Dichlobenil	21877	polygalacturonase inhibitor protein	2815.62	2441.81	3668.23	6478.89	1948.9	1233.51	1343.52	1379.78	2586.05	1794.19	3135.45	2067.36	Extracellular	0.9477
Cp_V2_contig_11619	13	4	289.63	0.0123391	0.0102178	2.76222	0.833259	2	1	Isoxaben	Ctrl	14415	protein EXORDIUM-like	12125.1	6931.06	11406.1	4400.36	8265.16	18806	5975.03	6386.85	29709.4	21249.4	28235	17104.1	Extracellular	0.8659
Cp_V2_contig_7181	32	13	1333.35	0.0264283	0.0176105	2.89715	0.711392	1;2	2	Dichlobenil	Ctrl	51559	aspartyl protease AED3-like|GO:0009505 GO:0009507 GO:0048046 GO:0004190 GO:0006508	22375.7	19311.5	30639.1	21385.9	49095.6	149021	22661	50721.7	65766.5	54100	71326.5	70805.2	Extracellular	0.9871
Cp_V2_contig_37935	7	2	282.54	0.00362021	0.00478726	2.96547	0.951327	2	1	Ctrl	Isoxaben	12487	desiccation-related protein PCC13-62-like|GO:0016021	21047.7	14148.9	26952	32152.5	9695.56	19765.9	9478.98	11235.5	10525.6	8541.82	5949.71	6782.49	Extracellular	0.7681
Cp_V2_contig_42312	6	4	143.4	0.0151188	0.0114624	3.12573	0.804204	2	1	Isoxaben	Ctrl	12800	basic 7S globulin-like|GO:0004190 GO:0006508	878.979	667.698	1197.63	1606.51	2553.87	3751.09	931.823	1259.63	3926.35	4093.87	2603.47	2975.76	Extracellular	0.8097
Cp_V2_contig_98	9	3	75.11	0.00440816	0.00530458	3.19009	0.938664	2	1	Isoxaben	Ctrl	40332	peroxidase 42|GO:0005576 GO:0009505 GO:0009506 GO:0004601 GO:0020037 GO:0046872 GO:0006979 GO:0009664 GO:0042744 GO:0055114 GO:0098869	1760.77	1263.41	1264.12	2123.7	4443.34	6718.93	2612.76	2394.39	7615.03	5146.59	3950.13	3743.08	Extracellular	0.5498
Cp_V2_contig_21415	24	3	165.89	0.00938216	0.0087457	3.23452	0.868125	2	1	Isoxaben	Dichlobenil	60654	beta-xylosidase/alpha-L-arabinofuranosidase 2-like|GO:0016021 GO:0004553 GO:0005975	1996.73	1363.78	4206.76	3554.99	1748.76	3476.53	1242.84	1062.57	7704.14	6911.8	4507.57	5234.72	Extracellular	0.8215
Cp_V2_contig_19677	8	1	157.17	0.0120264	0.0101454	3.32516	0.836738	2	1	Ctrl	Dichlobenil	30770	GDSL esterase/lipase At5g03610-like|GO:0016020	10773.9	6151.04	10965.1	27419.7	3896.34	6220.17	3459.61	3057.61	6769.75	5152.05	5381.4	4956.5	Extracellular	0.7256
Cp_V2_contig_25701	26	11	763.01	0.00918473	0.00860871	3.3541	0.870621	2	1	Dichlobenil	Isoxaben	48786	probable glucan endo-1,3-beta-glucosidase A6|GO:0009505 GO:0009506 GO:0046658 GO:0004553 GO:0030247 GO:0005975	50303	14496.6	21008.1	28911.6	29581.6	59870.3	21090.7	20701.6	10256.5	10849.7	9341.06	8682.15	Extracellular	0.9642
Cp_V2_contig_35350	14	1	627.6	0.0402389	0.0234272	3.46487	0.631187	2	1	Isoxaben	Ctrl	17699	expansin-A4-like|GO:0005576 GO:0005618 GO:0016021 GO:0009664	756.121	364.187	2034.48	3094.74	1095.16	2628.22	1110.06	1452.07	4588.55	8518.63	2044.26	6502.38	Extracellular	0.9743
Cp_V2_contig_14289	22	5	544.07	0.00221953	0.00332123	3.48245	0.974291	2	1	Ctrl	Isoxaben	45429	beta-glucosidase 44-like|GO:0005634 GO:0016021 GO:0004721 GO:0008422 GO:0005975 GO:0006397 GO:0006470 GO:1901657	2367.91	2124.59	3894.1	2931.49	3834.44	1824.41	1682.18	1659.61	523.903	1175.15	510.032	1040.95	Extracellular	0.8479
Cp_V2_contig_4779	30	1	1108.26	0.0480294	0.0265413	3.55847	0.595497	2	1	Dichlobenil	Ctrl	40654	reticuline oxidase-like protein|GO:0016614 GO:0050660 GO:0055114	1422.05	1491.96	1338.23	694.051	2651.23	4991	3011.52	6947.48	211.266	2511.51	461.44	2379.1	Extracellular	0.7687
Cp_V2_contig_21410	16	3	641.82	0.0236002	0.0166358	3.59916	0.731609	2	1	Dichlobenil	Ctrl	35458	serine carboxypeptidase-like 45|GO:0004185 GO:0006508	493.271	333.724	240.541	522.975	1027.01	2362.39	1247.08	1088.01	655.648	1131.19	169.616	480.222	Extracellular	0.7595
Cp_V2_contig_20863	4	2	111.25	7.81e-06	0.000111025	3.75481	1	2	1	Ctrl	Dichlobenil	16747	basic blue protein-like|GO:0016021 GO:0031012 GO:0046658 GO:0048046 GO:0009055 GO:0009856 GO:0022900 GO:0048653	2140.7	1945.22	2463.6	1615.98	387.605	629.515	496.007	661.555	798.107	703.501	668.788	820.796	Extracellular	0.998
Cp_V2_contig_5932	55	11	1398.56	0.0440684	0.0252263	3.85505	0.612969	2	1	Ctrl	Dichlobenil	92319	subtilisin-like protease SBT1.8|GO:0005794 GO:0009505 GO:0009506 GO:0004252 GO:0006508	78515.3	63378.9	150140	23144.1	8387.78	43098.9	11307.6	18963.1	42306.5	36776.1	20208.1	32441.3	Extracellular	0.9559
Cp_V2_contig_14709	6	2	45.73	0.0012958	0.00246028	3.99046	0.988657	2	1	Ctrl	Dichlobenil	22449	protein NUCLEAR FUSION DEFECTIVE 2|GO:0003725 GO:0004525 GO:0006396 GO:0090502	3072.93	1670.77	1167.42	2627.18	429.565	678.644	446.689	584.781	2159.41	1014.18	1204.86	1054.19	Extracellular	0.8412
Cp_V2_contig_4092	24	8	704.99	0.000432616	0.00134178	4.05255	0.998631	2	1	Isoxaben	Dichlobenil	51501	basic 7S globulin-like|GO:0008233 GO:0019538	3503.6	2869.7	4256.26	4642.95	3478.42	4089.09	2621.47	4408.2	13963	21371.3	6915.48	16906.2	Extracellular	0.8091
Cp_V2_contig_16098	16	3	171.93	0.00704323	0.00726291	4.05432	0.89924	2	1	Isoxaben	Ctrl	41981	probable glutamate carboxypeptidase 2|GO:0016021 GO:0004180 GO:0006508	1550.23	1378.83	3628.62	2733.93	4798.26	9955.77	3354.45	3047.04	10793.6	12089.7	4818.11	9969.73	Extracellular	0.4449
Cp_V2_contig_19352	10	4	75.96	0.0190669	0.0138997	4.08336	0.767835	2	1	Ctrl	Dichlobenil	22191	STS14 protein	3285.26	931.335	1564.02	2634.59	232.741	1360.19	279.943	187.973	1176.94	940.043	489.267	1161.87	Extracellular	0.9923
Cp_V2_contig_35492	10	2	158.85	0.00461553	0.00542995	4.09174	0.935391	2	1	Dichlobenil	Ctrl	13656	probable leucine-rich repeat receptor-like protein kinase At1g35710|GO:0005618 GO:0009506 GO:0016301 GO:0016310	454.855	658.242	763.003	354.217	3900.01	2016.24	1772.13	1437.51	1378.36	780.255	367.259	745.819	Extracellular	0.9527
Cp_V2_contig_11041	7	1	208.13	0.0259372	0.0176105	4.10542	0.714788	2	1	Isoxaben	Ctrl	23798	cationic peroxidase 1-like|GO:0005576 GO:0004601 GO:0020037 GO:0046872 GO:0006979 GO:0042744 GO:0055114 GO:0098869	171.689	527.399	1635.88	516.133	805.89	860.97	421.445	1388.31	1413.69	5270.37	3218.55	1802.36	Extracellular	0.9741
Cp_V2_contig_38545	12	1	775.57	0.00766542	0.00764685	4.20283	0.890623	2	1	Isoxaben	Dichlobenil	14490	protein EXORDIUM-like|GO:0005615 GO:0005794 GO:0005829 GO:0009505 GO:0016020 GO:0048046 GO:0009741	275.385	297.538	1228.43	434.113	395.054	630.624	331.635	128.257	1850.58	1449.73	1493.99	1449.3	Extracellular	0.8659
Cp_V2_contig_3862	13	3	475.75	0.00172026	0.00279478	4.34863	0.982266	2	1	Isoxaben	Ctrl	27681	aspartic proteinase Asp1|GO:0004190 GO:0006508	124.291	327.685	249.289	313.781	569.491	992.902	346.568	468.48	1084.03	1587.02	786.197	956.813	Extracellular	0.8869
Cp_V2_contig_1039	7	1	328.25	0.0424657	0.0245561	4.53472	0.620424	2	1	Ctrl	Dichlobenil	18464	endochitinase EP3-like|GO:0004568 GO:0008061 GO:0005975 GO:0006032 GO:0016998	1010.98	777.405	1007.36	187.529	273.926	69.5077	30.5741	283.866	283.925	300.13	214.338	379.701	Extracellular	0.7715
Cp_V2_contig_36444	9	2	266.1	0.013866	0.0108006	4.84314	0.816901	2	1	Isoxaben	Ctrl	14885	lignin-forming anionic peroxidase|GO:0005576 GO:0004601 GO:0020037 GO:0046872 GO:0006979 GO:0042744 GO:0055114 GO:0098869	1766.78	548.061	2222.4	2842.59	4968.54	6169.17	3697.56	1041.51	10721.8	6870.95	11193.9	6954.85	Extracellular	0.621
Cp_V2_contig_31050	14	3	80.94	0.00072592	0.00182106	4.86789	0.995973	2	1	Isoxaben	Ctrl	32929	alpha-xylosidase 1|GO:0004553 GO:0030246 GO:0005975	1163.84	1087.37	1464.82	819.995	2170.3	4937.47	2542.7	1810.16	9012.21	5010.69	3657.35	4400.67	Extracellular	0.8504
Cp_V2_contig_3638	10	3	605.99	0.00103532	0.00223558	5.11157	0.99225	1;2	2	Dichlobenil	Ctrl	25559	cysteine-rich rehydration-responsive 1	1973.58	1434.15	3256.65	1620.24	9606.59	20332.2	6200.12	6208.48	11403.3	7637.75	5758.94	6732.45	Extracellular	0.9988
Cp_V2_contig_3240	59	20	3011.97	0.0126307	0.0103092	6.01537	0.830055	1;2	2	Dichlobenil	Ctrl	47176	leucine-rich repeat receptor-like protein kinase PXC2|GO:0016301 GO:0032440 GO:0016310 GO:0055114	70516.3	56603	115273	116788	737766	1.0019e+06	280669	140267	220517	135635	99992.4	119012	Extracellular	0.7005
Cp_V2_contig_385	26	7	771.45	0.000209187	0.000792984	6.27855	0.999773	2	1	Dichlobenil	Ctrl	45003	polygalacturonase inhibitor	2000.11	1804.66	2423.82	2144.71	8543.5	25365.1	11012.1	7651.54	13191	10885.1	5978.34	9416.43	Extracellular	0.5212
Cp_V2_contig_9341	16	2	188.43	0.000710602	0.00180923	6.77779	0.996136	2	1	Dichlobenil	Isoxaben	28425	subtilisin-like protease SBT1.8|GO:0005794 GO:0009505 GO:0009506 GO:0016021 GO:0004252 GO:0006508	519.212	1239.46	1103.52	412.218	4131.7	10937.4	2879.14	3775.5	1106.86	887.005	513.122	698.149	Extracellular	0.2701
Cp_V2_contig_2168	26	5	693.76	0.000570965	0.00157094	6.79468	0.997512	2	1	Isoxaben	Ctrl	35016	protein EXORDIUM-like 2	2880.14	1863.49	2354.74	1283.59	1815.71	6050.98	3101.73	5792.43	15896.5	18406.2	7744.09	14905.9	Extracellular	0.6924
Cp_V2_contig_18867	17	5	512.8	0.000638802	0.00167647	6.80337	0.996871	2	1	Isoxaben	Ctrl	38333	lignin-forming anionic peroxidase|GO:0005576 GO:0004601 GO:0020037 GO:0046872 GO:0006979 GO:0042744 GO:0055114 GO:0098869	2849.47	2155.28	2334.34	2785.29	4031.87	19184.5	5266.43	3824.25	18775.6	17585	16683.1	15836.3	Extracellular	0.621
Cp_V2_contig_36476	8	2	179.31	0.00369584	0.00481266	7.50382	0.950098	2	1	Dichlobenil	Ctrl	30212	L-ascorbate oxidase homolog|GO:0016021 GO:0005507 GO:0016491 GO:0055114	1182.77	520.169	737.475	186.983	4233.89	9470.43	3491.29	2519.91	3211.66	1595.07	962.426	1668.39	Extracellular	0.9197
Cp_V2_contig_20617	25	5	1162.48	0.0154655	0.011622	8.0865	0.800796	2	1	Isoxaben	Dichlobenil	37924	basic 7S globulin-like|GO:0004190 GO:0006508 GO:0030163	10415	3488.06	3917.84	3696.95	308.978	2501.64	1335.58	3426.73	3540.32	22944.1	19343.2	15410.8	Extracellular	0.8097
Cp_V2_contig_24584	8	1	147.42	0.00219151	0.00330833	9.27312	0.974746	2	1	Isoxaben	Ctrl	27203	subtilisin-like protease SBT1.9|GO:0008236	2394.39	1052.72	2583.26	393.098	2210.97	7586.81	1930.31	2140.07	24799.5	12951.2	9219.74	12595.1	Extracellular	0.962
Cp_V2_contig_6578	9	2	284.43	0.00142185	0.00247586	9.60617	0.986815	2	1	Isoxaben	Ctrl	20612	low-temperature-induced cysteine proteinase-like|GO:0005615 GO:0005764 GO:0004197 GO:0051603	394.939	135.164	303.515	542.078	1714.63	2510.63	1113.15	1205.03	4309.85	4860.47	932.819	3112.03	Extracellular	0.9886
Cp_V2_contig_7612	25	3	243.13	0.0263014	0.0176105	10.2081	0.712265	2	1	Isoxaben	Dichlobenil	90473	subtilisin-like protease SBT1.4|GO:0004252 GO:0006508	630.287	18.8538	613.699	258.708	100.942	135.614	55.1737	33.8434	653.097	786.769	720.342	1163.27	Extracellular	0.9669
Cp_V2_contig_45594	8	1	108.93	0.0210048	0.0149297	10.4287	0.751712	2	1	Dichlobenil	Ctrl	15655	putative lipid-transfer protein DIR1	91.7251	75.3531	241.15	2.86656	435.396	2705.16	711.689	434.943	1404.62	730.726	327.178	489.848	Extracellular	0.9997
Cp_V2_contig_8997	16	3	407.19	0.0034458	0.00459222	11.0523	0.954171	1;2	2	Isoxaben	Dichlobenil	56971	leucine-rich repeat extensin-like protein 4|GO:0016021	7663.01	6108.47	33584.9	2012.54	7518.46	32309.6	4458.28	2697.72	90983.6	127504	77428	223369	Extracellular	0.6488
Cp_V2_contig_25120	21	6	733.15	7.79e-05	0.000415364	11.9897	0.99999	2	1	Isoxaben	Ctrl	28309	DNA-damage-repair/toleration protein DRT100	545.358	358.181	494.633	294.783	2123.58	4170.97	2430.2	2447.83	5439.51	8041.43	1779.82	5037.31	Extracellular	0.8562
Cp_V2_contig_7909	13	4	205.24	0.000628586	0.00167543	12.4897	0.996971	2	1	Dichlobenil	Isoxaben	46940	beta-glucosidase 40|GO:0016021 GO:0008422 GO:0005975 GO:1901657	43.1896	117.39	229.633	131.749	370.662	608.544	1138.41	452.832	21.5303	93.9969	43.9738	46.3044	Extracellular	0.5874
Cp_V2_contig_1674	24	1	391.98	0.00259846	0.00372487	14.0101	0.968093	2	1	Isoxaben	Ctrl	41057	low-temperature-induced cysteine proteinase-like|GO:0008234 GO:0032440 GO:0006508 GO:0055114	12.8343	4.28949	59.1938	64.9152	64.6333	190.582	166.057	157.351	593.978	719.213	198.086	467.411	Extracellular	0.9886
Cp_V2_contig_29850	14	2	106.69	0.000255209	0.000906704	15.2087	0.999616	2	1	Isoxaben	Ctrl	28583	probable beta-D-xylosidase 7|GO:0016021 GO:0004553 GO:0005975	65.3426	166.078	34.4598	18.5399	452.837	1064.77	268.312	464.406	1266.15	1217	770.582	1071.94	Extracellular	0.5984
Cp_V2_contig_13652	22	9	562.03	0.001093	0.00225363	16.8357	0.991483	1;2	2	Isoxaben	Ctrl	47406	leucine-rich repeat extensin-like protein 2	21178.4	24700	23311.9	12009.3	11420.9	116766	9515.84	7822.72	188530	265883	284385	628256	Extracellular	0.8475
Cp_V2_contig_23179	2	1	56.08	0.00467897	0.00546688	17.661	0.934395	1	1	Isoxaben	Ctrl	18821	Elongation factor 1-alpha|GO:0003746 GO:0005525 GO:0006414	104.853	600.413	255.594	397.914	601.086	4395.18	258.732	284.13	10579.4	2515.56	5887.06	5015.27	Extracellular	0.4445
Cp_V2_contig_2034	53	18	3699.53	6.5e-06	0.000106525	21.6951	1	1;2	2	Isoxaben	Ctrl	50708	epidermis-specific secreted glycoprotein EP1-like	38255.2	18653.4	47464.2	30173.2	324532	679606	238168	259803	1.19398e+06	539789	616599	568616	Extracellular	0.8196
Cp_V2_contig_21060	9	2	136.44	0.00736831	0.00743745	22.5645	0.894706	1;2	2	Isoxaben	Ctrl	13839	non-specific lipid-transfer protein 2-like|GO:0006869	424.231	687.635	2044.05	1475.29	5001.07	11422.4	860.118	182.337	38903.4	16534.9	24403	24659.7	Extracellular	0.9997
Cp_V2_contig_44837	5	1	112.19	8.09e-05	0.000418188	24.175	0.999988	2	1	Isoxaben	Ctrl	14045	serine carboxypeptidase-like 42|GO:0005618 GO:0016021 GO:0004185 GO:0051603	6.33054	13.5101	15.2978	14.1481	34.0199	107.262	34.8069	84.3839	235.121	496.673	116.466	343.243	Extracellular	0.3885
Cp_V2_contig_40359	9	2	397.19	0.00856971	0.00821276	41.251	0.878546	1;2	2	Ctrl	Dichlobenil	15864	L-ascorbate oxidase homolog|GO:0009505 GO:0009506 GO:0016020 GO:0005507 GO:0016722 GO:0055114	4770.34	6963.67	25457.2	233.332	530.101	203.746	149.473	23.9206	4289.86	2983.63	13901.1	11694.5	Extracellular	0.8087
Cp_V2_contig_9145	4	2	47.4	9.3e-05	0.000453161	47.4123	0.999981	2	1	Dichlobenil	Ctrl	21043	beta-galactosidase 9|GO:0005774 GO:0009505 GO:0016021 GO:0004565 GO:0030246 GO:0005975	20.6899	204.343	27.948	6.64386	4393.46	4552.98	2095.59	1267.37	2795.5	1504.08	2300.3	1869.98	Extracellular	0.9671
Cp_V2_contig_42585	5	1	129.94	4.96e-06	0.000105851	333.772	1	2	1	Isoxaben	Ctrl	24307	probable beta-D-xylosidase 6|GO:0004553 GO:0005975	4.01412	0.635865	5.70838	0	482.149	1108.37	254.998	211.915	1361.22	950.593	524.775	620.736	Extracellular	0.2418
% extracellular proteins	20

## Sheet: Cytoplasm CaCl2
Accession	Peptide count	Unique peptides	Confidence score	ANOVA p-value	q Value	Max fold change	Power	Fractions	Occurrences	Highest mean condition	Lowest mean condition	Mass	Description	C1	C2	C3	C4	DCB1	DCB2	DCB3	DCB4	IXB1	IXB2	IXB3	IXB4	Localisation	Prediction probability
Cp_V2_contig_18462	21	4	225.47	0.0315702	0.0196548	1.74567	0.678382	2	1	Isoxaben	Dichlobenil	30783	proline--tRNA ligase, cytoplasmic-like|GO:0005737 GO:0017101 GO:0004827 GO:0005524 GO:0006433	10092	6229.86	7327.15	10881.2	8995.16	11698.4	5756.02	6927.8	18965.8	13505.8	15505.9	10288.3	Cytoplasm	0.4002
Cp_V2_contig_1658	16	5	103.76	0.0178993	0.013218	1.78832	0.778066	2	1	Isoxaben	Ctrl	27481	putative late blight resistance protein homolog R1B-14	24039.3	23003.3	16806.1	41396.4	38505.4	33204.7	40243.3	30347.9	57830.6	42915.2	47122.5	40343	Cytoplasm	0.5289
Cp_V2_contig_10225	10	5	57.45	0.0122608	0.0102026	1.84618	0.834126	2	1	Dichlobenil	Ctrl	59595	U-box domain-containing protein 32 isoform X1	6054.41	4743.38	5785.65	5936.21	8755.31	15278.8	8321.75	9219.37	12273.4	9444.29	7587.05	7100.21	Cytoplasm	0.7066
Cp_V2_contig_1254	11	3	319.37	0.0135107	0.0107351	2.11197	0.820617	2	1	Ctrl	Dichlobenil	28602	hypothetical protein F511_21484	8202.12	5494.01	11635.5	12737.9	5091.03	4739.15	4061.39	4134.06	6414.15	8811.04	5667.44	5509.62	Cytoplasm	0.5218
Cp_V2_contig_19624	25	12	171.13	0.0494882	0.0268853	2.13556	0.589377	2	1	Ctrl	Isoxaben	96581	topless-related protein 3-like isoform X2|GO:0006355	7939.78	4992.55	10995.3	15371.5	7789.56	4985.88	3042.81	3029.79	5995.46	4511.75	4107.85	3787.12	Cytoplasm	0.6359
Cp_V2_contig_14076	19	7	83.53	0.0296018	0.0190552	2.20549	0.690503	2	1	Isoxaben	Ctrl	50764	hydroquinone glucosyltransferase-like|GO:0035251	5509.75	3037.97	6920.31	15639.4	13501.8	12497.5	10224.1	8419.05	16812.5	20151	15034.5	16609	Cytoplasm	0.4129
Cp_V2_contig_14342	80	22	350.28	0.00963898	0.0088033	2.28301	0.864911	2	1	Isoxaben	Dichlobenil	318321	uncharacterized protein LOC105158654 isoform X1	20057	15066	29858.6	35619.9	17056.8	19601.6	10687.6	10951.1	39458.1	33165.1	33919.7	26549.8	Cytoplasm	0.7144
Cp_V2_contig_1613	33	6	130.09	0.0136755	0.0107351	2.312	0.818887	2	1	Isoxaben	Dichlobenil	121981	starch synthase 3, chloroplastic/amyloplastic|GO:0009507 GO:0004373 GO:0009011 GO:2001070 GO:0019252	13901.5	11899.1	13156.9	23602.2	11458.5	5791.55	10879.4	8041.47	17701.1	20345.9	31126.7	14453.2	Cytoplasm	0.4512
Cp_V2_contig_1627	19	8	91.16	0.0205539	0.0147694	2.32362	0.755373	2	1	Isoxaben	Dichlobenil	56516	serine/threonine-protein kinase STY46 isoform X1|GO:0005829 GO:0004674 GO:0004871 GO:0005524 GO:0006468 GO:0009658 GO:0035556	7210.83	4294.3	9813.21	15268.4	9902.86	9718.2	5229.85	5579.57	22284.9	17725.1	15759.6	14939.3	Cytoplasm	0.5975
Cp_V2_contig_10844	10	3	81.96	0.00251077	0.00362968	2.32468	0.969533	2	1	Isoxaben	Ctrl	28631	elongation factor 2|GO:0005840 GO:0003746 GO:0003924 GO:0005525 GO:0006414	5179.15	2907.57	3365.07	3629.01	5397.82	6696.91	2959.55	3700.4	9446.89	8798.11	8294.8	8518.27	Cytoplasm	0.6947
Cp_V2_contig_11071	17	2	99.98	0.0448362	0.0253991	2.33111	0.609479	2	1	Dichlobenil	Ctrl	44444	mediator of RNA polymerase II transcription subunit 1	36.8755	31.5217	1024.1	82.2832	291.041	1226.46	672.87	548.166	413.581	689.76	789.646	821.038	Cytoplasm	0.6488
Cp_V2_contig_8078	12	6	107.96	0.00175491	0.00279778	2.33451	0.981724	1;2	2	Dichlobenil	Isoxaben	32006	eukaryotic translation initiation factor 5A-2|GO:0003743 GO:0003746 GO:0043022 GO:0006413 GO:0006452 GO:0045901 GO:0045905	40627.7	49266.9	45831.1	40522.6	56931.5	62447.2	37187.5	43938.7	33676.7	20989.7	15803.3	15417.8	Cytoplasm	0.8047
Cp_V2_contig_12004	19	2	73.22	0.011202	0.00965099	2.36037	0.846136	2	1	Isoxaben	Dichlobenil	54537	putative late blight resistance protein homolog R1A-3	8515.14	3922.74	8052.67	12523.6	4891.88	7454.88	6029.94	5906.83	17568.7	15128.3	13668.6	10952.4	Cytoplasm	0.601
Cp_V2_contig_7082	18	4	92.91	0.00495166	0.00570731	2.7553	0.930145	2	1	Isoxaben	Ctrl	89373	vacuolar protein sorting-associated protein 53 A|GO:0000938 GO:0005829 GO:0042147	3239.98	6260.6	5971.72	9638.69	11685.3	7334.89	5206.41	5367.55	19672.8	20707.7	15746.3	13061.4	Cytoplasm	0.6793
Cp_V2_contig_10581	10	2	76.8	0.0104466	0.00923341	2.76334	0.855046	2	1	Ctrl	Isoxaben	47479	putative receptor-like protein kinase At4g00960|GO:0005886 GO:0004674 GO:0005524 GO:0006468	2287.15	2405.86	3441	1983.33	1028.27	2285.38	627.96	943.567	1109.6	621.316	1213.53	716.825	Cytoplasm	0.6539
Cp_V2_contig_12704	13	3	72.02	9.42e-06	0.000115119	2.80953	1	2	1	Ctrl	Dichlobenil	76181	putative RNA-directed DNA polymerase, eukaryota, Reverse transcriptase zinc-binding domain protein	5805.74	3736.18	5133.46	5102.74	1918.29	1697.65	1524.36	1899.34	3150.2	3139.75	3929.31	3697.34	Cytoplasm	0.415
Cp_V2_contig_823	45	7	397.08	0.00166611	0.00279366	2.88919	0.983107	2	1	Isoxaben	Ctrl	106604	staphylococcal nuclease domain-containing protein 1-like|GO:0016442 GO:0031047	8794.81	5874.13	8344.74	10221	8929.05	16720	8948.18	7038.91	31949.7	25441.1	22017.8	16612.7	Cytoplasm	0.3953
Cp_V2_contig_9874	23	3	1019.47	0.0208373	0.0148726	2.94318	0.753065	2	1	Isoxaben	Ctrl	52263	enolase|GO:0000015 GO:0000287 GO:0004634 GO:0006096	961.562	1616.94	2296.46	690.211	3045.21	7411.36	3274.05	1881.28	6314.03	3192.54	4219.57	2653.19	Cytoplasm	0.4679
Cp_V2_contig_2357	39	12	349.13	0.0476907	0.0265413	2.95737	0.596941	2	1	Isoxaben	Dichlobenil	137459	ubiquitin carboxyl-terminal hydrolase 12 isoform X1|GO:0003690 GO:0036459 GO:0006265 GO:0006511 GO:0016579	81518.2	30230.3	56006.9	13570.8	10710.8	54057.5	17863.6	17408.5	88585.2	78820.9	60559	67890.8	Cytoplasm	0.5734
Cp_V2_contig_23321	17	4	143.75	0.043906	0.025218	2.96615	0.613713	2	1	Isoxaben	Dichlobenil	37353	serine/threonine protein phosphatase 2A 57 kDa regulatory subunit B' theta isoform-like|GO:0000159 GO:0019888 GO:0007165 GO:0043666	12998.4	7925.44	15296.6	2364.87	18368.7	3348.79	3980.4	7282.61	32004.2	21743.1	22307.5	21770.4	Cytoplasm	0.3906
Cp_V2_contig_18323	25	7	276.78	0.0449658	0.0253991	2.9713	0.608895	1;2	2	Isoxaben	Dichlobenil	75682	phosphoenolpyruvate carboxylase|GO:0008964 GO:0016301 GO:0006099 GO:0015977 GO:0016310	3120.61	3027.94	14897.7	6719.56	2277.43	9176.55	3656.03	1669.43	15631.5	12340.8	11576.6	10307.7	Cytoplasm	0.6472
Cp_V2_contig_3152	48	12	289.39	0.00597986	0.00662389	3.04683	0.914574	2	1	Isoxaben	Ctrl	156513	transportin-1 isoform X1|GO:0005634 GO:0008536 GO:0016301 GO:0006886 GO:0016310	14073.9	9992.96	16838.7	11924.5	24326.6	39016.8	15550.4	14557.5	59788.9	36305.2	38607.9	26262.1	Cytoplasm	0.6666
Cp_V2_contig_9884	39	6	631.64	0.000904863	0.00205809	3.10356	0.993907	2	1	Ctrl	Dichlobenil	141132	serine/threonine-protein phosphatase BSL1|GO:0005634 GO:0004722 GO:0046872 GO:0006470 GO:0009742	24989.5	14360.8	35130.9	25854.8	6628.3	11021.7	5597.03	9082.35	24345.3	19608.6	19857.2	16586.3	Cytoplasm	0.5218
Cp_V2_contig_31322	5	1	30.81	4.26e-05	0.000290539	3.28721	0.999999	2	1	Isoxaben	Ctrl	11432	unnamed protein product	528.059	306.62	576.124	395.172	629.856	664.661	524.394	523.12	1274.73	1801.45	1272.76	1587.68	Cytoplasm	0.487
Cp_V2_contig_3895	18	6	99.24	0.0322307	0.0199931	3.32461	0.674444	2	1	Isoxaben	Ctrl	27171	asparagine--tRNA ligase, cytoplasmic 1-like|GO:0005737 GO:0003676 GO:0004816 GO:0005524 GO:0006421	2441.61	1668.39	2486.49	5386.85	13068.5	11184.3	4058.61	3805.09	18185.2	8995.76	5932.36	6726.56	Cytoplasm	0.7853
Cp_V2_contig_4183	23	4	1476.91	0.00994269	0.00892675	3.3586	0.861159	1;2	2	Ctrl	Dichlobenil	23826	5-methyltetrahydropteroyltriglutamate--homocysteine methyltransferase|GO:0003871 GO:0008270 GO:0009086 GO:0032259	19216	5883.26	12196.7	17276	2286.24	7976.83	2356.18	3629.15	6185.67	3493.65	3459.15	3921.57	Cytoplasm	0.689
Cp_V2_contig_23311	61	13	631.3	3.63e-05	0.000257969	3.62806	0.999999	1;2	2	Isoxaben	Ctrl	172857	uncharacterized protein LOC105161066 isoform X1	79362.2	82633.6	108068	100695	119692	127223	108168	60118.7	277800	325494	364307	377537	Cytoplasm	0.491
Cp_V2_contig_20296	12	2	120.72	0.00648646	0.0069591	3.80383	0.907171	2	1	Isoxaben	Ctrl	20810	heat shock 70 kDa protein|GO:0005524	2241.89	1219.45	1910.04	1231.93	1731.21	3872.23	493.444	1227.58	7710.18	6994.6	5349.31	5063.78	Cytoplasm	0.4826
Cp_V2_contig_14493	12	2	164.19	0.0470754	0.0263292	3.85623	0.599587	2	1	Isoxaben	Ctrl	19776	60S ribosomal protein L12|GO:0022625 GO:0003735 GO:0019843 GO:0000027 GO:0006412	112.644	9.81228	164.423	44.0549	122.118	111.074	272.578	269.635	400.645	134.962	308.098	432.453	Cytoplasm	0.7862
Cp_V2_contig_17872	27	5	128.97	0.0136633	0.0107351	3.87103	0.819015	2	1	Isoxaben	Dichlobenil	87820	ARF guanine-nucleotide exchange factor GNOM-like|GO:0005794 GO:0005086 GO:0006890 GO:0006897 GO:0032012 GO:0065009 GO:0080119	2225.49	1000.47	2691.46	2130.8	800.919	720.033	417.709	969.63	2999.5	5222.18	1179.24	1857.17	Cytoplasm	0.5898
Cp_V2_contig_3923	19	1	110.47	0.00136328	0.00247586	3.92217	0.987678	2	1	Isoxaben	Ctrl	89228	coatomer subunit gamma|GO:0000139 GO:0030126 GO:0005198 GO:0006886 GO:0016192	5877.24	2660.56	7316.77	8144.09	14210.7	17470.1	9846.31	8125.55	29486.8	24744.7	20651.9	19243.4	Cytoplasm	0.4981
Cp_V2_contig_6541	42	10	574.97	0.0206062	0.0147694	4.00837	0.754946	1;2	2	Isoxaben	Dichlobenil	76413	phosphoenolpyruvate carboxykinase [ATP]-like|GO:0005829 GO:0004612 GO:0005524 GO:0016301 GO:0006094 GO:0016310	1819.4	2691.48	2397.77	2733.25	2921.51	2516.62	575.428	2347.61	5514.15	7234.04	3665.44	17101.1	Cytoplasm	0.4473
Cp_V2_contig_9021	28	6	1608.64	0.0339892	0.0208564	4.06446	0.664262	1;2	2	Ctrl	Dichlobenil	26299	5-methyltetrahydropteroyltriglutamate--homocysteine methyltransferase-like|GO:0005737 GO:0003871 GO:0008270 GO:0009086 GO:0032259	205565	103356	135608	36409.3	8132.33	42115	21516.3	46564.2	31783.9	34240.2	58312.7	30448.2	Cytoplasm	0.755
Cp_V2_contig_7822	16	4	100.59	0.000187376	0.000743342	4.24147	0.999833	2	1	Ctrl	Dichlobenil	64606	aspartate--tRNA ligase 2, cytoplasmic-like|GO:0005737 GO:0003676 GO:0004815 GO:0005524 GO:0006422	6734.79	4648.6	9472.56	12096.9	2087.13	2531.49	1490.01	1660.57	1469.51	2505.92	2071.86	2404.92	Cytoplasm	0.5861
Cp_V2_contig_4052	9	2	98.12	0.00687886	0.007199	4.26588	0.901559	2	1	Isoxaben	Ctrl	27486	histone deacetylase complex subunit sap18|GO:0005730 GO:0009651 GO:0009737	864.11	239.992	427.687	1336.1	2681.77	4996.64	2012.62	1045.48	3785.93	2926.12	2756.84	2765.16	Cytoplasm	0.725
Cp_V2_contig_11272	11	3	88.73	0.0357535	0.0217048	4.31096	0.654457	2	1	Isoxaben	Ctrl	43616	mitotic checkpoint protein BUB3.2	1168.84	450.515	886.827	668.68	2915.47	1741.98	821.025	1574.7	1649.34	5864.09	1221.39	4951.88	Cytoplasm	0.4569
Cp_V2_contig_8773	20	6	182.62	0.00193038	0.0029936	4.94326	0.97895	2	1	Dichlobenil	Ctrl	47590	guanosine nucleotide diphosphate dissociation inhibitor 2|GO:0005622 GO:0005093 GO:0007264 GO:0015031 GO:0050790	3372.18	1639.77	2487.02	3998.92	14987.5	24802.1	8755.64	8291.83	19807.4	11812.4	6178.12	10328.7	Cytoplasm	0.7005
Cp_V2_contig_3864	13	3	85.31	0.00377043	0.00485875	4.9469	0.948888	2	1	Isoxaben	Ctrl	62748	peptidyl-prolyl cis-trans isomerase FKBP62-like|GO:0003755 GO:0000413	706.776	921.155	2937.78	1663.47	3154.03	3052.3	1143.4	904.371	10845	8049.48	5322.95	6597.66	Cytoplasm	0.7637
Cp_V2_contig_19125	12	6	53.3	0.000372675	0.00119949	4.99843	0.999027	2	1	Isoxaben	Ctrl	25353	triosephosphate isomerase|GO:0004807 GO:0008152	4075.59	3518.48	6124.34	7238.46	18830.9	33308.7	11776.6	14287.6	39183.6	22817.2	21502.3	21248.4	Cytoplasm	0.5176
Cp_V2_contig_168	20	1	223.42	0.00180217	0.00284652	5.04146	0.980982	1;2	2	Dichlobenil	Ctrl	37577	elongation factor 1-alpha|GO:0005737 GO:0003746 GO:0003924 GO:0005525 GO:0006414	55.7058	22.1731	50.9478	32.1323	283.686	204.181	147.979	175.622	37.5084	136.068	107.73	60.2	Cytoplasm	0.6641
Cp_V2_contig_660	15	4	522.74	0.0244414	0.0170178	5.05086	0.725423	2	1	Ctrl	Dichlobenil	19376	triosephosphate isomerase, cytosolic|GO:0005618 GO:0005739 GO:0005774 GO:0005829 GO:0005886 GO:0009506 GO:0009570 GO:0048046 GO:0004807 GO:0005507 GO:0006094 GO:0006096 GO:0006098 GO:0009651 GO:0009735 GO:0010043 GO:0019563 GO:0046166 GO:0046686	5068.09	3859.6	2064.7	7503.38	669.013	985.125	1291.67	716.104	4462.86	1463.1	422.971	772.287	Cytoplasm	0.6733
Cp_V2_contig_41997	6	2	31	0.0252023	0.0173353	5.05199	0.719956	2	1	Dichlobenil	Ctrl	11797	thioredoxin-like protein Clot|GO:0005829 GO:0030158 GO:0047134 GO:0055114	54.734	39.9279	167.165	233.766	477.078	1391.5	425.579	209.575	269.248	185.707	138.899	215.489	Cytoplasm	0.6735
Cp_V2_contig_902	23	3	190.38	0.00121503	0.0023553	5.34997	0.989805	2	1	Isoxaben	Ctrl	42564	peptidyl-prolyl cis-trans isomerase FKBP62-like|GO:0005737 GO:0003755 GO:0005528 GO:0000413 GO:0061077	1968.15	666.39	353.659	405.987	991.85	1004.57	730.622	680.125	5647.44	5965.93	4033.67	2511.78	Cytoplasm	0.7484
Cp_V2_contig_8327	27	5	273.39	0.00586382	0.00653781	5.52334	0.916294	2	1	Ctrl	Isoxaben	58381	haloacid dehalogenase-like hydrolase domain-containing protein 3|GO:0016787 GO:0008152	4430.42	3826.44	9548.48	9725.72	1027.46	2343.92	2062.12	440.179	1801.75	1833.81	808.635	540.305	Cytoplasm	0.6106
Cp_V2_contig_1740	30	3	181.55	0.0144129	0.0110253	5.81	0.811282	2	1	Dichlobenil	Ctrl	100977	heat shock cognate protein 80-like|GO:0005524 GO:0051082 GO:0006457 GO:0006950	4626.29	1542.55	2814.31	2811.19	23586.4	26021.1	13100.4	5817.24	27948.9	5741.2	25248	5798.26	Cytoplasm	0.599
Cp_V2_contig_12948	20	3	73.7	0.039503	0.0232468	5.84922	0.634853	2	1	Dichlobenil	Ctrl	48362	binding partner of ACD11 1|GO:0003723	5171.51	2665.74	4797.99	10871.9	52326.2	45818.8	36130.7	3222.99	42894.4	39703.2	34939.3	14831.7	Cytoplasm	0.4847
Cp_V2_contig_46951	11	2	55.68	0.00483617	0.00561213	5.93794	0.931939	2	1	Ctrl	Dichlobenil	25064	reverse transcriptase|GO:0003676 GO:0003964 GO:0004190 GO:0008270 GO:0006278 GO:0006508 GO:0015074	3142.99	1141.32	2724.57	1523.71	132.396	340.633	248.282	715.65	385.146	878.268	406.625	1232.46	Cytoplasm	0.5689
Cp_V2_contig_11912	18	1	536.15	0.00417288	0.00515821	6.01124	0.942409	1;2	2	Isoxaben	Dichlobenil	30274	glyceraldehyde-3-phosphate dehydrogenase, cytosolic-like|GO:0016620 GO:0050661 GO:0051287 GO:0006006 GO:0055114	2139.59	4511.77	4706.6	1338.01	3744.58	2637.79	1033.5	783.736	18264.5	13010.9	6413.87	11600.6	Cytoplasm	0.8271
Cp_V2_contig_5068	9	2	113.22	0.0125479	0.0103092	6.11749	0.830961	1;2	2	Isoxaben	Ctrl	21341	heat shock cognate 70 kDa protein 2-like|GO:0005524	193.153	168.616	375.459	49.2254	467.746	736.412	280.878	229.892	2319.68	1050.42	980.537	460.484	Cytoplasm	0.573
Cp_V2_contig_10857	4	2	95.02	0.0401645	0.0234272	6.55143	0.631555	1	1	Isoxaben	Dichlobenil	51489	Phosphoenolpyruvate carboxylase, housekeeping isozyme|GO:0005829 GO:0009507 GO:0048046 GO:0008964 GO:0032440 GO:0006099 GO:0015977 GO:0048366	14262	22860.5	2809.57	446.893	75.1976	10103.9	315.545	146.861	8611.23	11355.8	14616.8	35133.2	Cytoplasm	0.5545
Cp_V2_contig_6353	22	5	146.56	0.000778019	0.00192346	7.39612	0.9954	2	1	Ctrl	Dichlobenil	90749	ATPase subunit 1 (mitochondrion)|GO:0005743 GO:0045261 GO:0005524 GO:0046933 GO:0015986 GO:0099132	54718.9	34497.7	67640.7	121365	5353.86	16825.1	7592.14	7846.15	51658.3	29928.6	22314.5	19847.6	Cytoplasm	0.695
Cp_V2_contig_25000	7	2	51.12	8.87e-05	0.000444958	7.39765	0.999984	2	1	Isoxaben	Ctrl	24761	homeobox-leucine zipper protein ATHB-15-like|GO:0005634 GO:0003677 GO:0008289	1844.03	956.165	2038.95	1138.22	3686.76	7439.51	4796.53	7226.95	14426.2	14815.5	7495.85	7480.86	Cytoplasm	0.5514
Cp_V2_contig_9694	8	2	131.89	0.00129803	0.00246028	7.41667	0.988625	2	1	Dichlobenil	Ctrl	30295	asparagine--tRNA ligase, cytoplasmic 1-like|GO:0005737 GO:0003676 GO:0004816 GO:0005524 GO:0006421	283.057	529.766	1077.73	761.135	5273.69	9694.55	3203.89	1494.57	5783.67	4113.35	4317.49	3468.66	Cytoplasm	0.7959
Cp_V2_contig_20789	11	1	222.68	0.0102699	0.00914036	7.43074	0.857174	2	1	Ctrl	Isoxaben	19841	glycylpeptide N-tetradecanoyltransferase 1-like|GO:0005737 GO:0004379 GO:0018008	769.233	332.248	1094.69	1577.16	159.874	387.067	212.91	332.782	19.7441	210.861	71.299	205.897	Cytoplasm	0.4454
Cp_V2_contig_5995	22	4	214.36	0.00013747	0.000586262	7.67408	0.999933	2	1	Ctrl	Dichlobenil	63894	peptidyl-prolyl cis-trans isomerase FKBP62-like|GO:0005737 GO:0003755 GO:0005528 GO:0000413 GO:0061077	1159.89	1511.25	1676.23	2590.09	92.7494	197.563	265.346	348.355	1566.57	1022.36	797.655	913.008	Cytoplasm	0.5818
Cp_V2_contig_5366	23	1	347.65	7.22e-05	0.000404537	7.78229	0.999992	1;2	2	Isoxaben	Ctrl	66818	asparagine--tRNA ligase, cytoplasmic 1-like|GO:0005737 GO:0003676 GO:0004816 GO:0005524 GO:0006421	1464.12	1885.79	5450	4466.95	26294.5	24333.2	14920.8	14628.6	23653	29223.9	24148.7	26220.9	Cytoplasm	0.7959
Cp_V2_contig_2472	12	1	144.77	0.00728089	0.00739296	8.03049	0.895918	2	1	Ctrl	Dichlobenil	35869	UDP-glucose 6-dehydrogenase 1|GO:0003979 GO:0051287 GO:0055114	1171.57	1038.81	2028.49	816.774	89.7126	120.245	55.3236	364.275	103.289	855.169	127.748	445.41	Cytoplasm	0.7237
Cp_V2_contig_1791	20	2	383.78	1.47e-05	0.000134996	9.5822	1	2	1	Dichlobenil	Ctrl	46477	heat shock cognate 70 kDa protein 2|GO:0005524	24.1085	28.2215	30.1776	42.7674	350.112	460.247	168.929	221.121	198.566	191.681	116.507	145.779	Cytoplasm	0.8949
Cp_V2_contig_11358	6	3	118.59	0.000860891	0.00198454	10.1214	0.994439	1;2	2	Isoxaben	Ctrl	12077	glyceraldehyde-3-phosphate dehydrogenase, cytosolic|GO:0016620 GO:0050661 GO:0051287 GO:0006006 GO:0055114	1412.73	364.491	406.583	133.095	1482.31	2634.48	752.173	1566.81	5058.19	7290.37	4962.29	6139.41	Cytoplasm	0.7919
Cp_V2_contig_11075	14	4	101.46	0.00283741	0.00387217	12.9339	0.964161	2	1	Isoxaben	Dichlobenil	43937	U-box domain-containing protein 28-like|GO:0004842 GO:0016567	116.204	110.849	681.147	564.566	96.1574	426.783	29.174	64.3408	2982.77	1841.48	1398.68	1750.24	Cytoplasm	0.2763
Cp_V2_contig_1873	33	7	320.83	5.68e-05	0.000359009	13.7552	0.999997	2	1	Isoxaben	Ctrl	98569	probable methionine--tRNA ligase|GO:0005829 GO:0000049 GO:0004825 GO:0005524 GO:0006431	577.046	551.665	1465.85	895.95	10999.9	14800.9	5188.11	4488.58	15981	15131.4	6701.96	10198.3	Cytoplasm	0.5942
Cp_V2_contig_29001	13	2	76.74	0.00112501	0.00225363	14.8089	0.99105	2	1	Ctrl	Dichlobenil	21096	oil body-associated protein 1A-like	8878.73	5441.42	16292.2	21518.3	1184.5	1789.73	167.198	378.791	5063.8	3379.97	2307.97	3544.15	Cytoplasm	0.7134
Cp_V2_contig_22857	5	1	198.52	0.0376335	0.0225254	17.0556	0.644428	2	1	Isoxaben	Ctrl	10513	heat shock cognate 70 kDa protein|GO:0005524	256.645	358.591	634.975	320.656	581.684	2863	11.2706	1105.35	11929.7	6988.11	3592.29	4281.92	Cytoplasm	0.7276
Cp_V2_contig_2118	32	2	232.67	0.000482892	0.00141485	37.0787	0.998256	2	1	Isoxaben	Ctrl	142038	ubiquitin carboxyl-terminal hydrolase 12 isoform X1|GO:0003690 GO:0036459 GO:0006265 GO:0006511 GO:0016579	15.4964	24.3305	107.147	5.79152	394.835	154.677	60.7083	76.8212	625.257	2212.72	1126.93	1699.41	Cytoplasm	0.5734
Cp_V2_contig_6727	5	1	63.54	0.000983145	0.00217806	47.9953	0.992926	2	1	Isoxaben	Ctrl	21277	heat shock cognate protein 80-like|GO:0005618 GO:0005634 GO:0005739 GO:0005794 GO:0005829 GO:0009506 GO:0003729 GO:0005524 GO:0051082 GO:0006457 GO:0006952 GO:0009414 GO:0009651 GO:0009908 GO:0010187 GO:0010286 GO:0048366 GO:0050821 GO:0051131 GO:00	19.2787	25.0476	61.9817	146.707	1003.38	2579.34	661.27	406.525	8220.88	1003.71	2337.42	581.51	Cytoplasm	0.4399
Cp_V2_contig_2750	13	2	270.06	0.00639418	0.00691493	53.5063	0.908507	2	1	Isoxaben	Ctrl	35886	fructose-bisphosphate aldolase cytoplasmic isozyme-like|GO:0004332 GO:0006096	38.7808	67.7597	0.143583	0	19.4761	255.94	50.4932	124.395	2252.36	2307.88	315.37	832.661	Cytoplasm	0.4393
Cp_V2_contig_7650	12	1	97.85	0.00142236	0.00247586	81.6641	0.986807	2	1	Dichlobenil	Ctrl	40162	SURP and G-patch domain-containing protein 1-like protein|GO:0003723 GO:0006396	0	12.6287	0	71.2897	1038.09	4725.71	455.341	633.98	267.106	323.578	669.905	1018.63	Cytoplasm	0.5277
Cp_V2_contig_1348	50	3	661.8	4.94e-07	2.11e-05	84.4143	1	2	1	Dichlobenil	Ctrl	106822	elongation factor 2|GO:0005840 GO:0003746 GO:0003924 GO:0005525 GO:0006414	26.6917	84.7275	24.7025	50.0443	2417.83	6923.36	2773.72	3600.14	2234.96	1514.76	1276.8	1283.36	Cytoplasm	0.6938
Cp_V2_contig_3597	19	1	162.82	0.0141991	0.0109106	172.33	0.813465	2	1	Dichlobenil	Isoxaben	54014	heat shock cognate 70 kDa protein|GO:0005524	0	1.82828	0	0	0.339154	40.6462	8.59222	9.49706	0.265	0	0.0778006	0	Cytoplasm	0.9124
Cp_V2_contig_24788	27	1	147.88	0.00283303	0.00387217	211.042	0.964233	2	1	Isoxaben	Ctrl	64505	ubiquitin carboxyl-terminal hydrolase 13|GO:0016787 GO:0006281	0.852506	6.52278	12.8824	0	7.01503	1013.41	381.235	215.331	2835.92	346.56	863.448	229.287	Cytoplasm	0.8502
Cp_V2_contig_25516	12	1	174.71	1.8e-06	6.13e-05	259.789	1	2	1	Ctrl	Isoxaben	46727	coatomer subunit delta-like|GO:0000139 GO:0030126 GO:0006890 GO:0015031	1434.41	856.283	1249.15	2627.23	8.96043	30.6293	38.4101	93.638	5.40743	5.04627	6.1491	7.13599	Cytoplasm	0.5095
Cp_V2_contig_21902	8	1	47.36	0.000162416	0.000659662	394.757	0.999889	2	1	Ctrl	Dichlobenil	16986	PREDICTED: uncharacterized protein LOC107409172, partial|GO:0016020	63.2303	93.7921	369.122	23.609	0	1.39264	0	0	0	4.99666	0	2.86945	Cytoplasm	0.3028
Cp_V2_contig_11678	20	2	307.19	0.00048935	0.00141485	Infinity	0.998205	2	1	Ctrl	Dichlobenil	40528	hypothetical protein MIMGU_mgv1a018920mg, partial|GO:0016021 GO:0004553 GO:0005975	653.408	87.9129	926.154	22.009	0	0	0	0	0	0	2.54503	15.8611	Cytoplasm	0.3449
Cp_V2_contig_27014	11	1	104.17	1.41e-05	0.000134996	2254.4	1	2	1	Isoxaben	Ctrl	24616	probable rhamnogalacturonate lyase B|GO:0016829 GO:0030246 GO:0005975	4.1484	0	10.7661	1.53247	144.902	485.443	41.4107	25.3915	18027.5	10229.3	4375.87	4445.32	Cytoplasm	0.5908
% cytoplasmic proteins	23.871

## Sheet: (Endo)Membrane CaCl2
Accession	Peptide count	Unique peptides	Confidence score	ANOVA p-value	q Value	Max fold change	Power	Fractions	Occurrences	Highest mean condition	Lowest mean condition	Mass	Description	C1	C2	C3	C4	DCB1	DCB2	DCB3	DCB4	IXB1	IXB2	IXB3	IXB4	Localisation	Prediction probability
Cp_V2_contig_44594	5	1	98.04	0.036862	0.0222983	2.17768	0.648493	2	1	Ctrl	Dichlobenil	12201	early nodulin-like protein 1|GO:0016021 GO:0009055 GO:0022900	5040.76	2089.44	3997.54	4645.64	1348.93	2624.37	2004.68	1265.21	4141.96	2201.17	2432.21	2258.58	Cell membrane	0.9816
Cp_V2_contig_3012	43	10	2221.42	0.0154456	0.011622	2.62845	0.800991	1;2	2	Isoxaben	Dichlobenil	61024	pectinesterase/pectinesterase inhibitor U1|GO:0005576 GO:0005618 GO:0016021 GO:0030599 GO:0045330 GO:0046910 GO:0042545 GO:0043086 GO:0045490	18327.4	22003.6	26441.4	16747.1	20566.6	34182.1	13253.7	9784.64	39918	30654.5	51973.9	81912.8	Cell membrane	0.3608
Cp_V2_contig_5294	27	7	114.78	0.0264047	0.0176105	3.01112	0.711554	2	1	Isoxaben	Ctrl	97733	receptor protein kinase TMK1-like|GO:0005886 GO:0016021 GO:0004675 GO:0005524 GO:0006468 GO:0007178	4127.83	3559.31	7900.71	10783.1	14619.2	19893.9	7975.37	8224.11	30840.2	16879.8	21471.4	10214.6	Cell membrane	0.9999
Cp_V2_contig_38909	16	3	104.76	0.00168682	0.00279366	3.53978	0.982786	2	1	Dichlobenil	Isoxaben	31309	probable inactive receptor kinase At4g23740|GO:0016021 GO:0004672 GO:0005524 GO:0006468	1749.88	1101.96	2948.05	2575.69	2529.52	4689.99	3082.58	2103.7	897.881	1022.25	754.678	829.864	Cell membrane	0.9992
Cp_V2_contig_28651	19	5	88	0.00640475	0.00691493	3.56923	0.908353	2	1	Isoxaben	Dichlobenil	44631	pleiotropic drug resistance protein 2-like|GO:0016021 GO:0005524 GO:0016887	572.686	478.641	1659.21	2106.62	791.378	1384.54	795.307	859.725	3641.25	3929.7	2422.45	3680.16	Cell membrane	0.5785
Cp_V2_contig_37264	21	4	89.07	0.00823588	0.00802814	4.12393	0.882944	2	1	Isoxaben	Ctrl	71499	G-type lectin S-receptor-like serine/threonine-protein kinase SD3-1|GO:0016020 GO:0000166 GO:0004672 GO:0016310	1349.84	691.89	1579.75	682.395	1923.86	3501.43	676.146	1349.98	6490.25	4608.96	3408.53	3241.12	Cell membrane	0.9997
Cp_V2_contig_216	14	4	349.39	0.00280129	0.00387217	5.28986	0.964756	2	1	Dichlobenil	Ctrl	32328	ectonucleotide pyrophosphatase/phosphodiesterase family member 1-like|GO:0005773 GO:0016021 GO:0016740 GO:0035529 GO:0008152	1121.16	325.209	361.633	850.417	1501.86	6393.77	3868.72	2298.3	3531.33	2080.84	2390.93	2477.8	Cell membrane	0.4604
Cp_V2_contig_33188	20	4	152.85	0.000135953	0.000586262	5.43448	0.999935	2	1	Ctrl	Dichlobenil	31853	receptor-like protein 51|GO:0016021	75985.6	29066.5	71410.6	70295.3	11834	16003.1	8091.34	9477.61	21754.2	20732.4	21559.2	21895.4	Cell membrane	0.9933
Cp_V2_contig_44329	11	2	94.3	1.88e-05	0.000152946	8.03999	1	2	1	Isoxaben	Ctrl	41228	receptor-like kinase TMK4|GO:0005886 GO:0016021 GO:0004675 GO:0005524 GO:0006468 GO:0007166	3608.18	2765.25	6654.17	8173.5	35478.8	30609.7	20475.3	21373.8	46101.9	45241.3	41764.2	37349.3	Cell membrane	0.9875
Cp_V2_contig_42991	14	1	55.23	0.0374194	0.0224761	8.99838	0.645549	2	1	Isoxaben	Dichlobenil	44186	ankyrin repeat-containing protein At5g02620-like|GO:0016021	2038.42	672.65	2039.36	186.882	99.2077	351.66	13.549	230.283	941.664	3205.98	331.644	1771.89	Cell membrane	0.8307
Cp_V2_contig_7407	16	2	89.16	2.39e-05	0.000185531	28.718	1	2	1	Isoxaben	Ctrl	40858	probable magnesium transporter NIPA6|GO:0005769 GO:0005886 GO:0016021 GO:0015095 GO:1903830	114.414	17.2888	144.625	140.819	3378.16	2520.15	2023.73	2380.67	2355.92	4049.97	2539.83	3033.89	Cell membrane	0.4607
Cp_V2_contig_19581	6	2	223.02	0.00343869	0.00459222	2.03805	0.954287	2	1	Dichlobenil	Ctrl	14904	peroxidase 31-like|GO:0005576 GO:0004601 GO:0020037 GO:0046872 GO:0006979 GO:0042744 GO:0055114 GO:0098869	2062.3	2112.49	2182.13	2907.35	5236.93	6492.48	3202.68	3948.92	3527.6	3413.04	3575.23	3155.24	Endoplasmic reticulum	0.5743
Cp_V2_contig_23584	14	2	198.21	0.0292841	0.0189941	2.04045	0.692517	2	1	Dichlobenil	Ctrl	27426	pectinesterase-like|GO:0005618 GO:0030599 GO:0045330 GO:0046910 GO:0042545 GO:0043086 GO:0045490	4118.58	2195.58	4513.86	5268.34	8594.36	12568.3	5630.07	6051.06	10026.4	6687.13	6145.39	6329.24	Endoplasmic reticulum	0.4166
Cp_V2_contig_7971	7	4	48.76	0.0335076	0.0206351	2.16639	0.667009	2	1	Dichlobenil	Ctrl	31632	3-ketoacyl-CoA synthase 4|GO:0016021 GO:0016747 GO:0006633	1469.38	1856.49	4763.38	3059.66	8911.87	6831.33	5015.96	3393.77	5340.74	5819.85	5662.82	4123.4	Endoplasmic reticulum	0.742
Cp_V2_contig_3780	14	2	102.08	0.0133718	0.0107351	2.2412	0.822084	2	1	Isoxaben	Dichlobenil	53129	cytochrome P450 CYP82D47-like|GO:0016020 GO:0016491 GO:0046872 GO:0097159 GO:1901363 GO:0008152	4203.56	3422.34	2102.96	2031.2	2801.87	1969.86	1263.57	3697.69	5917.73	5581.21	5047.37	5267.26	Endoplasmic reticulum	0.9212
Cp_V2_contig_27426	5	3	199.31	0.000498425	0.00141551	2.31069	0.998132	1;2	2	Ctrl	Dichlobenil	17769	alpha-N-acetylglucosaminidase isoform X1	8216.95	6699.89	10840.5	11969.2	3832.6	4885.2	3803.65	3805.53	12035.1	7964.07	7395.38	9378.53	Endoplasmic reticulum	0.5963
Cp_V2_contig_1276	20	4	99.5	0.0228202	0.0161527	2.31261	0.737484	2	1	Isoxaben	Ctrl	69475	cytochrome P450 71A1-like|GO:0016021 GO:0005506 GO:0016709 GO:0020037 GO:0044550 GO:0055114	24528.8	19411.6	19967.6	28581.7	52541.7	63615	23643.2	39705.4	56368.3	42751.4	80467.3	34305.5	Endoplasmic reticulum	0.99
Cp_V2_contig_7893	13	1	73.55	0.0490219	0.0268027	2.50152	0.591316	2	1	Dichlobenil	Ctrl	21632	NADPH--cytochrome P450 reductase-like|GO:0005789 GO:0016021 GO:0003958 GO:0010181 GO:0050660 GO:0050661 GO:0055114	373.044	208.944	302.68	653.114	1510.37	1179.5	690.151	466.768	752.856	601.23	521.436	409.579	Endoplasmic reticulum	0.4631
Cp_V2_contig_29881	11	3	232.2	0.00951165	0.0088033	2.6339	0.8665	2	1	Isoxaben	Dichlobenil	24115	serine carboxypeptidase-like 50|GO:0004185 GO:0006508	3706.21	2133.2	3315.72	3447.88	1645.26	1499.17	409.17	1590.21	3320.74	3646.36	3870.56	2710.6	Endoplasmic reticulum	0.634
Cp_V2_contig_44385	9	1	162.82	0.0137059	0.0107351	2.93987	0.81857	2	1	Ctrl	Dichlobenil	29440	serine carboxypeptidase-like 50|GO:0004185 GO:0006508	385.538	292.241	949.226	922.189	216.251	197.791	339.887	113.182	485.283	669.766	593.367	523.109	Endoplasmic reticulum	0.573
Cp_V2_contig_7647	7	1	53.61	0.00670903	0.00709624	3.00707	0.903975	2	1	Ctrl	Dichlobenil	20858	cinnamate 4-hydroxylase|GO:0016021 GO:0005506 GO:0016710 GO:0020037 GO:0055114	1117.07	583.553	1378.92	2459.44	460.796	488.024	399.273	493.89	1538.38	1077.59	1175.58	975.086	Endoplasmic reticulum	0.5602
Cp_V2_contig_13638	16	3	114.23	0.00806594	0.00790767	4.09486	0.88521	2	1	Isoxaben	Dichlobenil	40938	choline/ethanolaminephosphotransferase 1|GO:0005794 GO:0016021 GO:0004142 GO:0004307 GO:0046872 GO:0006646 GO:0006657	902.633	495.994	1391.96	987.424	312.776	451.844	173.171	299.165	865.377	2180.94	545.747	1473.1	Endoplasmic reticulum	0.5178
Cp_V2_contig_834	18	5	608.49	0.000128583	0.000577224	4.135	0.999945	2	1	Ctrl	Dichlobenil	37918	receptor-like protein 12	115658	80024.5	133286	172616	33949.5	34324.9	26078.4	26949.4	55532.6	40160.7	32678.3	24954	Endoplasmic reticulum	0.3813
Cp_V2_contig_5562	19	3	135.46	0.00540877	0.00615106	4.72216	0.923132	2	1	Ctrl	Dichlobenil	69240	endoplasmin homolog|GO:0005783 GO:0003700 GO:0005524 GO:0051082 GO:0006355 GO:0006457 GO:0006950	19577.3	11805.9	31261	42394.6	2557.01	10133.6	5835.21	3717.99	12262.6	6595.24	6465.2	4678.23	Endoplasmic reticulum	0.9545
Cp_V2_contig_2513	36	2	1198.68	0.0492885	0.0268623	4.84027	0.590206	1;2	2	Ctrl	Dichlobenil	68812	luminal-binding protein 5|GO:0005788 GO:0016021 GO:0005524 GO:0032440 GO:0055114	933.057	2735.59	8822.9	4911.14	485.891	2238.05	355.311	516.136	857.377	607.273	1267.35	1941.44	Endoplasmic reticulum	0.7165
Cp_V2_contig_13076	16	5	68.26	0.00107291	0.00225363	5.30955	0.991752	2	1	Isoxaben	Ctrl	55446	protein disulfide-isomerase-like|GO:0005788 GO:0003756 GO:0006457 GO:0034976 GO:0045454	196.91	208.111	601.998	458.292	896.999	1412.34	553.261	653.282	2900.31	1695.93	1504.25	1679.65	Endoplasmic reticulum	0.7585
Cp_V2_contig_27023	17	3	169.41	0.000312403	0.00105148	6.02167	0.999361	2	1	Isoxaben	Ctrl	30652	calreticulin|GO:0005783 GO:0005509 GO:0051082 GO:0006457	154.635	338.024	263.707	440.816	572.918	787.989	653	416.424	3019.05	1609.54	1241.81	1338.63	Endoplasmic reticulum	0.8148
Cp_V2_contig_13134	5	2	35.85	0.00171622	0.00279478	6.0837	0.982329	2	1	Dichlobenil	Ctrl	16598	vesicle-associated protein 1-2-like|GO:0044425	806.928	553.911	1560.6	2520.09	9711.61	14047	5377.12	3968.9	8659.24	6785.94	4270.25	4988.26	Endoplasmic reticulum	0.6296
Cp_V2_contig_34271	3	1	54.48	0.00069248	0.00178981	6.19572	0.996327	2	1	Dichlobenil	Ctrl	33675	cytochrome P450 94A2-like|GO:0016021 GO:0004497 GO:0005506 GO:0016705 GO:0020037 GO:0055114	690.904	520.171	1122.39	1747.94	9173.7	8751.74	4426.41	2935.33	6107.97	4125.66	3981.22	3649.97	Endoplasmic reticulum	0.9112
Cp_V2_contig_30986	11	1	110.32	0.000385082	0.00121647	7.5131	0.99895	2	1	Isoxaben	Ctrl	51707	magnesium transporter MRS2-I-like isoform X1|GO:0016021 GO:0046873 GO:0030001 GO:0055085	75.2798	78.0788	277.682	70.7294	755.614	1263.28	405.352	717.165	1549.78	683.106	812.843	724.109	Endoplasmic reticulum	0.7478
Cp_V2_contig_13529	12	2	91.08	0.000158834	0.000659662	11.8457	0.999896	2	1	Isoxaben	Ctrl	70144	probable glutamate carboxypeptidase 2|GO:0048364 GO:0010075 GO:0004180 GO:0048608 GO:2000241 GO:0006508 GO:0016021 GO:0048831 GO:0048580	17383.1	11848.8	25810.8	26722.7	236918	333753	153566	84374.4	426719	158049	259847	123956	Endoplasmic reticulum	0.6309
Cp_V2_contig_37273	8	2	62.54	8.37e-08	4.76e-06	1268.24	1	2	1	Dichlobenil	Ctrl	24337	protein DETOXIFICATION 33|GO:0005774 GO:0016021 GO:0015238 GO:0015297 GO:0006855	2.5203	2.34446	0	0	2262.6	2119.94	1107.77	679.376	1820.92	1608.49	1124.49	1402.75	Endoplasmic reticulum	0.4702
Cp_V2_contig_35612	7	3	40.51	0.0446273	0.0253759	1.71669	0.610423	2	1	Isoxaben	Dichlobenil	17483	protein ESKIMO 1-like|GO:0000139 GO:0016021 GO:1990538 GO:0009414 GO:0009651 GO:0045492 GO:0045893 GO:0050826	1559.83	993.025	1314.83	2055.47	1089.13	1092.12	730.821	1225.37	1791.21	1774.37	2257.87	1279.24	Golgi apparatus	0.7675
Cp_V2_contig_14314	18	6	174.27	0.00167834	0.00279366	2.60875	0.982918	2	1	Ctrl	Isoxaben	46856	pectinesterase 3|GO:0005576 GO:0005618 GO:0016021 GO:0030599 GO:0045330 GO:0046910 GO:0042545 GO:0043086 GO:0045490	5541.89	3784.64	4394.21	3867.13	2127.11	2146.98	1372.78	2559.4	978.145	2316.35	1686.35	1761.04	Golgi apparatus	0.3996
Cp_V2_contig_27134	40	7	1154.14	0.00102334	0.00223558	3.46946	0.992406	2	1	Ctrl	Isoxaben	77148	probable alpha-galactosidase B|GO:0004557 GO:0016740 GO:0006796 GO:0009116	23377.7	9255.38	17618.7	15309.6	4959.04	5848.56	5770.08	4098.68	5889.61	5196.45	2439.87	5370.77	Golgi apparatus	0.4994
Cp_V2_contig_31540	15	5	119.63	0.0172808	0.0128168	4.36305	0.783655	2	1	Isoxaben	Ctrl	50491	PREDICTED: uncharacterized protein At1g04910-like|GO:0016757 GO:0006004	477.28	396.218	1456.75	733.096	3319.99	4974.24	1908.41	1133.1	5865.45	1973.24	4067.22	1459.6	Golgi apparatus	0.9921
Cp_V2_contig_649	21	1	374.99	0.00031436	0.00105148	5.09507	0.999352	1;2	2	Dichlobenil	Ctrl	40019	pectinesterase 2.1-like|GO:0005576 GO:0005618 GO:0005774 GO:0005829 GO:0016021 GO:0004857 GO:0030599 GO:0045330 GO:0009617 GO:0042545 GO:0043086 GO:0045490	170.666	136.225	218.182	132.014	595.351	1455.64	532.043	764.867	605.783	799.48	361.579	560.708	Golgi apparatus	0.3105
Cp_V2_contig_12638	17	2	108.01	1.05e-05	0.000119583	30.7338	1	2	1	Isoxaben	Ctrl	69921	probable pectinesterase/pectinesterase inhibitor 58|GO:0005618 GO:0016020 GO:0004857 GO:0030599 GO:0045330 GO:0042545 GO:0043086 GO:0045490	20.3065	31.6354	63.45	41.6762	709.092	396.086	197.192	165.769	1355.49	1365.45	948.872	1157.49	Golgi apparatus	0.6244
% membrane proteins	12.2581

## Sheet: Lysosome-Vacuole CaCl2
Accession	Peptide count	Unique peptides	Confidence score	ANOVA p-value	q Value	Max fold change	Power	Fractions	Occurrences	Highest mean condition	Lowest mean condition	Mass	Description	C1	C2	C3	C4	DCB1	DCB2	DCB3	DCB4	IXB1	IXB2	IXB3	IXB4	Localisation	Prediction probability
Cp_V2_contig_10390	25	5	147.28	0.0401069	0.0234272	2.17944	0.63184	2	1	Isoxaben	Dichlobenil	85129	primary amine oxidase-like|GO:0016021 GO:0005507 GO:0008131 GO:0048038 GO:0009308 GO:0055114	3997.19	2775.11	6081.73	4437.29	1883.53	3853.61	2023.39	1943.55	4922.07	8132.95	2851.79	5242.64	Lysosome/Vacuole	0.4202
Cp_V2_contig_17047	7	1	50.37	0.00132857	0.00247586	2.97592	0.988183	2	1	Isoxaben	Ctrl	12408	potassium channel AKT1-like|GO:0016021 GO:0005242 GO:0042802 GO:0009414 GO:0009651 GO:0010107 GO:0034765 GO:0048767 GO:0090333	357.174	802.217	403.749	728.941	1013.8	1744.2	880.483	1140.13	1488.87	1910.27	1866.65	1555.27	Lysosome/Vacuole	0.3266
Cp_V2_contig_2101	11	1	216.39	0.00446881	0.00531321	3.29827	0.937704	2	1	Isoxaben	Dichlobenil	56982	probable polygalacturonase|GO:0005576 GO:0005774 GO:0004650 GO:0016829 GO:0005975 GO:0071555	723.149	657.517	872.961	489.457	418.831	859.706	348.673	898.151	2386.29	3114.53	1096.5	1732.01	Lysosome/Vacuole	0.4885
Cp_V2_contig_33533	15	1	93.88	0.00711789	0.00727073	3.63249	0.898192	2	1	Isoxaben	Ctrl	44800	uncharacterized membrane protein At4g09580|GO:0016021	78.7846	53.0702	71.6319	182.034	112.703	61.8271	219.155	74.8583	461.457	449.881	241.386	247.675	Lysosome/Vacuole	0.5769
Cp_V2_contig_23349	11	4	50.33	0.030527	0.0194308	3.67215	0.684731	2	1	Dichlobenil	Ctrl	37359	DUF21 domain-containing protein At2g14520|GO:0016021	2592.76	848.125	5045.51	3174.11	9803.86	23189.5	4705.54	5120.21	13342.9	6536.33	10418.5	6772.52	Lysosome/Vacuole	0.5327
Cp_V2_contig_45204	4	1	42.24	0.000819425	0.00193998	4.51062	0.994927	2	1	Ctrl	Dichlobenil	20486	putative beta-glucosidase 41 isoform X1|GO:0008422 GO:0005975 GO:1901657	1858.27	2050.84	3209.3	3314.44	316.486	648.288	527.242	820.938	2076.65	1872.07	1043.92	951.014	Lysosome/Vacuole	0.4284
Cp_V2_contig_1610	20	1	451.14	1.87e-05	0.000152946	6.52205	1	2	1	Dichlobenil	Ctrl	71438	lysosomal beta glucosidase-like|GO:0004553 GO:0005975	1223.81	546.623	1002.68	844.277	6727.4	8687.37	3743.71	4434.28	6439.72	4754.49	4755.01	4794.12	Lysosome/Vacuole	0.604
Cp_V2_contig_3010	7	1	68.61	0.000466737	0.00139682	14.0401	0.998381	2	1	Isoxaben	Ctrl	29469	alpha-N-acetylglucosaminidase isoform X2|GO:0004561 GO:0008152	51.4092	25.0577	58.7844	36.1206	305.851	344.27	123.523	115.336	312.283	985.847	251.625	856.317	Lysosome/Vacuole	0.293
Cp_V2_contig_17987	18	2	109.46	6.57e-06	0.000106525	19.8671	1	2	1	Dichlobenil	Ctrl	67030	probable sodium-coupled neutral amino acid transporter 6|GO:0005774 GO:0005789 GO:0016021 GO:0015171 GO:0003333	257.204	232.645	232.528	541.296	7369.11	10379.7	4671.18	2685.51	7415.45	6157.88	4406.65	4355.65	Lysosome/Vacuole	0.7826
% lysosomal-vacuolar proteins	2.90323

## Sheet: Mitochondrion CaCl2
Accession	Peptide count	Unique peptides	Confidence score	ANOVA p-value	q Value	Max fold change	Power	Fractions	Occurrences	Highest mean condition	Lowest mean condition	Mass	Description	C1	C2	C3	C4	DCB1	DCB2	DCB3	DCB4	IXB1	IXB2	IXB3	IXB4	Localisation	Prediction probability
Cp_V2_contig_13795	17	5	141.95	0.0382515	0.0227358	2.05137	0.64122	2	1	Ctrl	Dichlobenil	49148	probable aldehyde dehydrogenase|GO:0016491 GO:0055114	5373.02	3396.69	7408.18	8627.3	2659.95	4558.11	2896.68	1977.26	4751.31	3691.65	3523.88	3178.26	Mitochondrion	0.9875
Cp_V2_contig_33687	5	2	55.22	0.00533525	0.00610818	2.25337	0.92425	2	1	Isoxaben	Ctrl	18230	peroxisomal membrane protein PMP22-like|GO:0005779	4130.94	2330.75	4104.18	3678.42	7196.09	8630.13	4284.48	4690.82	7823.24	8079.19	9710.4	6484.77	Mitochondrion	0.4238
Cp_V2_contig_31030	16	1	127.62	0.00621462	0.00679568	2.66994	0.911121	2	1	Isoxaben	Ctrl	40207	uncharacterized oxidoreductase At4g09670-like	296.353	302.048	433.182	276.402	423.065	644.704	1079.15	351.107	1040.54	930.501	771.287	749.913	Mitochondrion	0.4227
Cp_V2_contig_5087	24	2	1491.28	0.0479339	0.0265413	2.719	0.595903	2	1	Ctrl	Dichlobenil	28554	malate dehydrogenase, mitochondrial|GO:0030060 GO:0005975 GO:0006099 GO:0006108	19984.2	7343.42	17541.4	30358.8	5531.72	8085.73	3406.34	10643.6	8679.26	11684.5	11299.8	16022.9	Mitochondrion	0.9684
Cp_V2_contig_11288	16	4	46.5	0.0429693	0.0247633	2.79705	0.618056	2	1	Dichlobenil	Ctrl	33855	UPF0160 protein|GO:0005739 GO:0005829 GO:0016787	1938.5	1055.58	1211.28	1656.22	3652.79	8818.95	1762.28	2161.1	4624.73	3678.49	2964.79	2688.21	Mitochondrion	0.9942
Cp_V2_contig_15806	13	3	107.22	0.034891	0.021333	2.85473	0.659201	2	1	Isoxaben	Ctrl	43154	probable trans-2-enoyl-CoA reductase, mitochondrial|GO:0005634 GO:0005739 GO:0009507 GO:0005507 GO:0005524 GO:0019166 GO:0006633 GO:0055114	247.863	310.343	254.723	185.834	88.5146	514.9	181.364	567.316	664.981	856.166	659.672	670.375	Mitochondrion	0.8233
Cp_V2_contig_31357	11	2	702.47	0.049815	0.0268916	2.86876	0.588028	2	1	Dichlobenil	Ctrl	14516	malate dehydrogenase, mitochondrial|GO:0005618 GO:0005759 GO:0009507 GO:0048046 GO:0005507 GO:0030060 GO:0005975 GO:0006099 GO:0006108 GO:0009409 GO:0009651 GO:0042742 GO:0046686	3121.18	617.313	3014.87	2470.4	4919.68	13574	4881.58	3085.49	8052.21	6448.38	4743.21	4288.92	Mitochondrion	0.9835
Cp_V2_contig_16716	7	3	45.87	0.0188072	0.0137692	3.03411	0.770076	2	1	Isoxaben	Dichlobenil	29025	ubiquinol-cytochrome-c reductase complex assembly factor 1 isoform X1|GO:0005739 GO:0034551 GO:0070131	2032.15	2007.81	4248.97	4213.87	1266.75	3197.08	820.101	1232.91	2648.7	6862.16	5145.34	5116.63	Mitochondrion	0.9882
Cp_V2_contig_12743	25	3	284.3	0.00602572	0.00663162	3.28594	0.913896	2	1	Ctrl	Dichlobenil	73922	NADP-dependent malic enzyme-like isoform X2|GO:0009507 GO:0004471 GO:0004473 GO:0046872 GO:0051287 GO:0006090 GO:0006108 GO:0055114	5178.45	2586.29	4862.89	4704.59	501.766	1637.62	1439.86	1695.41	1909.51	1116.21	1654.03	713.075	Mitochondrion	0.713
Cp_V2_contig_1323	36	7	192.83	0.0121603	0.0101685	3.4843	0.835243	2	1	Dichlobenil	Ctrl	105358	puromycin-sensitive aminopeptidase isoform X1|GO:0004177 GO:0008237 GO:0008270 GO:0006508	1503.66	755.272	1314.99	3698.23	8300.48	9662.72	3956.28	3418.91	4773.54	3568.35	4597.65	3179.87	Mitochondrion	0.8753
Cp_V2_contig_7765	11	2	173.62	0.000812813	0.00193998	3.63818	0.995003	2	1	Dichlobenil	Ctrl	22955	peroxidase N1-like|GO:0005737 GO:0009506 GO:0009519 GO:0009531 GO:0004601 GO:0020037 GO:0046872 GO:0006979 GO:0009664 GO:0009816 GO:0042744 GO:0055114 GO:0098869	1219.45	1615.13	1138.38	1556.58	3236.4	7936.2	4146.54	4798.33	5780.03	5186.92	2656.96	3178.78	Mitochondrion	0.6228
Cp_V2_contig_6941	32	5	789.44	0.00423318	0.00519512	3.71672	0.941446	2	1	Ctrl	Dichlobenil	58977	heat shock 70 kDa protein, mitochondrial|GO:0005524 GO:0032440 GO:0051082 GO:0006457 GO:0055114	10712.1	6692.22	21920.5	16343.1	2815.81	5740.11	3566.5	2855.27	9154.3	6174.52	4975.41	5383.99	Mitochondrion	0.9942
Cp_V2_contig_2959	19	2	185.31	0.000460481	0.00139682	3.78661	0.998428	2	1	Ctrl	Dichlobenil	58111	ATP synthase subunit beta, mitochondrial-like|GO:0000275 GO:0005524 GO:0046933 GO:0015986 GO:0099132	8735.18	8029.35	16088.9	20044.8	3781.76	4378.45	2978	2831.63	11742.4	10754.7	9075.82	8122.29	Mitochondrion	0.9961
Cp_V2_contig_15188	17	2	77.32	0.0248135	0.017137	4.07187	0.722735	2	1	Isoxaben	Dichlobenil	35052	molybdenum cofactor sulfurase|GO:0003824	699.225	210.641	894.358	468.707	368.743	114.298	334.752	66.5787	499.687	708.207	1517.9	875.252	Mitochondrion	0.6992
Cp_V2_contig_16392	38	5	920.5	0.000830188	0.00193998	4.12131	0.994802	1;2	2	Isoxaben	Dichlobenil	77811	heat shock 70 kDa protein, mitochondrial|GO:0005739 GO:0016021 GO:0003677 GO:0003887 GO:0005524 GO:0032440 GO:0046873 GO:0051082 GO:0006351 GO:0006457 GO:0030001 GO:0055085 GO:0055114 GO:0071897	6234.61	7050.5	8989.25	4219.45	2690.66	4252.64	1694.74	1627.48	7399.41	8801.52	13966.8	12139.7	Mitochondrion	0.9965
Cp_V2_contig_37880	5	1	39.65	0.000827857	0.00193998	4.84924	0.994829	2	1	Isoxaben	Ctrl	14397	pentatricopeptide repeat-containing protein At1g71210	428.903	348.706	775.164	421.808	2201.09	3001.08	2004.64	857.663	3525.11	2361.41	2061.63	1627.07	Mitochondrion	0.9273
Cp_V2_contig_45943	8	3	164.91	0.0381309	0.0227358	4.87767	0.641843	1;2	2	Isoxaben	Dichlobenil	18376	hypothetical protein MIMGU_mgv1a011073mg	3697.94	2402.85	31783.5	3307.12	6167.77	25722.1	6782.2	1055.24	20451.3	72735.4	36981.3	63608.8	Mitochondrion	0.3993
Cp_V2_contig_14001	4	1	52.77	0.008356	0.00809895	6.14087	0.881354	2	1	Isoxaben	Ctrl	13503	ERBB-3 BINDING PROTEIN 1|GO:0004177 GO:0006508	179.931	76.3202	389.738	549.176	1575.31	2550.06	911.801	386.68	2803.7	1801.95	1157.72	1575.98	Mitochondrion	0.4608
Cp_V2_contig_7126	15	4	123.18	0.00775765	0.0076928	6.37794	0.889367	2	1	Ctrl	Isoxaben	40172	pentatricopeptide repeat-containing protein At2g03880, mitochondrial|GO:0005739 GO:0003723 GO:0004519 GO:0008270 GO:0009451 GO:0090305	5139.82	3646.29	7655.13	15320.4	2480.65	4577.56	1883.46	716.998	2098.11	1038.07	920.488	923.243	Mitochondrion	0.8198
Cp_V2_contig_19180	15	3	198.02	0.000976258	0.00217806	9.34648	0.993014	2	1	Dichlobenil	Ctrl	27245	putative glucose-6-phosphate 1-epimerase|GO:0030246 GO:0047938 GO:0005975	30.9314	171.516	252.134	129.408	1264.47	2037.32	1212.08	944.371	1298.72	1370.09	404.452	1016.48	Mitochondrion	0.7125
Cp_V2_contig_32361	5	1	99.06	0.00140142	0.00247586	12.6927	0.987117	2	1	Isoxaben	Dichlobenil	15808	alpha expansin|GO:0005576 GO:0005618 GO:0016020 GO:0009664	259.277	175.534	414.573	328.378	35.2055	319.493	17.6597	74.5324	2431.15	1269.15	839.35	1132.61	Mitochondrion	0.6186
Cp_V2_contig_27287	2	1	25.56	0.0262789	0.0176105	69.754	0.71242	2	1	Dichlobenil	Isoxaben	12870	glycogen synthase kinase|GO:0000166 GO:0004672 GO:0016310	580.03	967.252	229.54	1859.08	3342.48	6.31101	1811.2	1712.97	50.1159	48.4155	0	0	Mitochondrion	0.477
Cp_V2_contig_495	25	1	125.6	0.00111218	0.00225363	734.573	0.991224	2	1	Ctrl	Dichlobenil	81469	NAD-dependent malic enzyme 62 kDa isoform, mitochondrial|GO:0005759 GO:0009507 GO:0004471 GO:0005524 GO:0008270 GO:0042803 GO:0050897 GO:0051287 GO:0006090 GO:0006108 GO:0009651 GO:0055114	1203.26	1424.97	2555.86	720.354	5.85652	2.1814	0	0	1.16814	94.9142	750.162	15.213	Mitochondrion	0.9832
% mitochondrial proteins	7.41935

## Sheet: Nucleus CaCl2
Accession	Peptide count	Unique peptides	Confidence score	ANOVA p-value	q Value	Max fold change	Power	Fractions	Occurrences	Highest mean condition	Lowest mean condition	Mass	Description	C1	C2	C3	C4	DCB1	DCB2	DCB3	DCB4	IXB1	IXB2	IXB3	IXB4	Localisation	Prediction probability
Cp_V2_contig_7150	30	6	143.36	0.023765	0.016683	1.82273	0.730385	2	1	Ctrl	Dichlobenil	95277	serine/threonine-protein kinase prpf4B-like|GO:0005634 GO:0004693 GO:0005524 GO:0006468	14119.6	10658.8	19181	17877.8	7973.28	10949	5400.47	9602.9	15807.2	14014.8	11868.6	10087.8	Nucleus	0.9863
Cp_V2_contig_17755	21	7	221.87	0.0108468	0.00944738	1.88928	0.850288	2	1	Isoxaben	Dichlobenil	73921	U2 small nuclear ribonucleoprotein A'|GO:0005730 GO:0005829 GO:0009507 GO:0015030 GO:0019013 GO:0030529 GO:0000398 GO:0009409	11827.6	9474.33	13477.4	18022.5	16653.5	13654.6	9350.09	8308.2	25141.2	22972.3	24258.4	18250	Nucleus	0.6285
Cp_V2_contig_7933	10	5	43.51	0.0110865	0.00959995	1.8895	0.84748	2	1	Isoxaben	Ctrl	43412	chaperone protein dnaJ 6-like|GO:0005506 GO:0016705 GO:0020037 GO:0055114	6569.17	5416.26	7539.53	5885.83	5176.54	10962.3	5312.02	5672.93	14046.6	14423.7	9471.26	10072	Nucleus	0.9994
Cp_V2_contig_33507	36	5	193.86	0.0278047	0.0183032	1.91763	0.702115	2	1	Isoxaben	Ctrl	144564	casein kinase 1-like protein HD16|GO:0005634 GO:0005737 GO:0004674 GO:0005524 GO:0008360 GO:0018105	4884.58	3163.79	7010.87	8377.97	8304.23	7751.86	4362.43	4165.55	10598	13248.9	9641.18	11455.8	Nucleus	0.6467
Cp_V2_contig_1345	43	11	641.11	0.0247647	0.017137	2.22761	0.723086	2	1	Isoxaben	Dichlobenil	105468	probable E3 ubiquitin-protein ligase RHC2A|GO:0003824 GO:0006511 GO:0016567	8261.54	8291	21865.5	16929.9	12342.3	15593.4	7728.14	9059.94	33289	24522.3	20563.3	21252.6	Nucleus	0.5717
Cp_V2_contig_19427	25	4	792.6	0.0481434	0.0265413	2.24106	0.595013	2	1	Isoxaben	Ctrl	51570	GEM-like protein 4	2418.08	1560.39	4209.22	4566.97	2477.92	7245.21	2872.91	2673.43	7956.34	9319.29	4810.98	6497.4	Nucleus	0.6118
Cp_V2_contig_9216	14	5	74.72	0.0267301	0.0177423	2.47123	0.709328	2	1	Isoxaben	Dichlobenil	43334	protein SHOOT GRAVITROPISM 5-like	3637.72	2194.42	7257.29	5168.38	2462.83	6359.1	2229.05	2484.38	10995.7	8606.5	7055.14	6791.58	Nucleus	0.9931
Cp_V2_contig_12767	17	4	101.85	0.00113616	0.00225363	2.47713	0.990898	2	1	Isoxaben	Ctrl	74687	R3H domain-containing protein 1-like	3256.97	3159.01	4693.37	6666.31	5849.73	6095.45	3794.16	5608.6	10633.7	12602	11486	9310.99	Nucleus	0.5511
Cp_V2_contig_9930	11	2	73.91	0.0295292	0.0190552	2.50077	0.690962	2	1	Isoxaben	Dichlobenil	49882	histone acetyltransferase HAC1-like isoform X1|GO:0005634 GO:0003712 GO:0004402 GO:0008270 GO:0006355 GO:0016573	891.294	1740.45	3004.87	2475.82	2038.04	1935.28	1511.42	888.809	3595.66	2785.23	5993.78	3564.09	Nucleus	0.9366
Cp_V2_contig_1313	28	2	160.06	0.0148733	0.0113267	2.55406	0.806643	2	1	Dichlobenil	Isoxaben	90414	type I inositol 1,4,5-trisphosphate 5-phosphatase 12	869.989	497.289	1186.95	521.839	860.851	1508.21	936.828	650.65	590.658	303.746	334.13	320.584	Nucleus	0.9189
Cp_V2_contig_1437	17	1	110.21	0.0135013	0.0107351	2.64719	0.820717	2	1	Ctrl	Dichlobenil	41376	NAC domain-containing protein 2-like|GO:0005634 GO:0003677 GO:0006355	11911.2	6906.47	15714.8	20578.8	3235.98	6963.07	6214.46	4405.24	9567.52	7917.7	6986.39	6373.16	Nucleus	0.7145
Cp_V2_contig_9170	15	5	63.07	0.00119796	0.0023489	2.69937	0.990044	2	1	Ctrl	Dichlobenil	52832	transcription factor PIF4	11607.2	8124.65	17149.1	12357.3	4612.16	6236.95	3356.1	4035.45	8260.09	7904.22	9003.01	6180.95	Nucleus	0.9852
Cp_V2_contig_14896	15	4	78.91	0.0276535	0.0182841	2.7211	0.703117	2	1	Isoxaben	Dichlobenil	63081	protein HOMOLOG OF MAMMALIAN LYST-INTERACTING PROTEIN 5|GO:0044424	1303.05	294.98	935.225	1040.94	883.184	1354.67	651.831	344.457	2751.24	2354.51	1653.21	2041.45	Nucleus	0.6473
Cp_V2_contig_12222	18	12	385.22	0.00871597	0.00826011	2.77815	0.876641	1;2	2	Ctrl	Dichlobenil	25320	glycylpeptide N-tetradecanoyltransferase 1-like|GO:0005737 GO:0004379 GO:0018008	117334	66686.1	171844	176959	38750.6	71099	45566.2	36374.9	92371.1	68988.5	53333.6	58891.6	Nucleus	0.4815
Cp_V2_contig_21986	11	3	64.79	0.00232664	0.003408	2.80032	0.972547	2	1	Isoxaben	Dichlobenil	36860	neurofilament medium polypeptide	4744.53	3164.95	4855.41	4754.55	1552.76	2128.52	835.646	2636.67	6563.16	4270.21	5016.08	4182.89	Nucleus	0.9985
Cp_V2_contig_20215	18	3	88.35	0.00109936	0.00225363	2.8084	0.991398	2	1	Isoxaben	Ctrl	57080	las1-like family protein|GO:0006364	8053.95	7501.82	13350.5	8751.22	20791.3	24675.6	13520.1	11943.2	30707.6	27043.2	26825.4	21181.2	Nucleus	0.6999
Cp_V2_contig_5624	3	2	51.37	0.0115567	0.00985701	2.88599	0.842052	2	1	Isoxaben	Dichlobenil	26802	nascent polypeptide-associated complex subunit alpha-like protein 1|GO:0005854 GO:0003746 GO:0006414	390.052	437.596	661.181	783.046	465.865	214.055	99.7669	149.209	440.611	804.05	897.273	538.846	Nucleus	0.9729
Cp_V2_contig_19443	6	1	70.97	0.038764	0.0229603	2.97516	0.638593	2	1	Ctrl	Dichlobenil	21995	GLABROUS1 enhancer-binding protein-like	2696.78	780.883	2414.51	3279.91	93.1662	2358.76	145.217	485.747	2510.97	1854.5	2030.31	1679.2	Nucleus	0.9872
Cp_V2_contig_31467	42	7	188.7	0.00697984	0.00726013	3.03066	0.900132	2	1	Ctrl	Dichlobenil	141893	CCAAT/enhancer-binding protein zeta|GO:0005730 GO:0010197	23315.8	17745.8	24120.1	30709.4	9562.13	12710.7	5257.77	4109.63	30210.6	12746.4	15537.1	12452.5	Nucleus	0.9774
Cp_V2_contig_3839	9	4	56.75	0.00448515	0.00531321	3.14309	0.937445	2	1	Isoxaben	Ctrl	27768	BEL1-like homeodomain protein 1	603.099	370.811	932.706	427.208	893.962	1272.3	1214.06	2950.97	2104.33	1437.28	2039.45	1754.37	Nucleus	0.934
Cp_V2_contig_6685	12	1	50.14	0.00106705	0.00225363	3.19581	0.99183	2	1	Ctrl	Dichlobenil	19859	heat stress transcription factor A-7a-like isoform X1|GO:0005634 GO:0003700 GO:0043565 GO:0006355	621.045	309.01	567.925	775.649	120.303	225.663	171.165	194.308	473.255	441.19	325.338	362.996	Nucleus	0.7835
Cp_V2_contig_29703	15	4	86.88	0.00428816	0.00522499	3.24253	0.94057	2	1	Ctrl	Dichlobenil	46585	transcription factor VIP1-like	96748.3	51020.2	85499.2	84082	10512.6	33471.4	23678.6	30208.3	83952.5	63875.1	70221.2	36254.3	Nucleus	0.4582
Cp_V2_contig_2816	11	2	169.68	0.00672195	0.00709624	3.43034	0.903791	2	1	Isoxaben	Dichlobenil	23549	ERBB-3 BINDING PROTEIN 1|GO:0004177 GO:0006508	649.073	485.886	500.989	453.937	289.111	737.202	120.113	334.304	1274.88	986.028	1794.01	1024.49	Nucleus	0.7289
Cp_V2_contig_39369	16	2	86.26	9.45e-06	0.000115119	3.50466	1	2	1	Isoxaben	Ctrl	32632	pre-mRNA-processing factor 19-like|GO:0000974 GO:0071006 GO:0004842 GO:0000349 GO:0016567	1621.78	1393.26	1598.94	1869.72	2589.24	3591.38	2255.46	2689.56	6562.86	5871.74	5987.86	4300.76	Nucleus	0.7548
Cp_V2_contig_36916	5	1	39.53	0.00281972	0.00387217	3.50771	0.964452	2	1	Ctrl	Dichlobenil	26807	bZIP transcription factor 11	4473.47	2863.77	3626.2	6825.92	1423.33	1775.31	971.168	901.688	7500.18	3076.88	3582.81	2483.28	Nucleus	0.9968
Cp_V2_contig_37496	7	2	42.43	0.0165899	0.0123581	3.50947	0.790046	2	1	Ctrl	Isoxaben	12503	squamosa promoter-binding-like protein 7|GO:0005634 GO:0016021 GO:0003677 GO:0046872	1737.57	2903.19	1685.79	5359.45	3954.72	3145.96	1876.19	2329.17	1830.43	962.538	237.31	299.567	Nucleus	0.9412
Cp_V2_contig_40947	23	3	117.4	0.00764419	0.00764685	3.77669	0.890913	2	1	Isoxaben	Dichlobenil	72038	hypothetical protein F511_26803	100.956	92.5937	168.722	414.167	43.3817	68.0395	82.9593	36.3573	300.945	212.505	152.616	205.358	Nucleus	0.8487
Cp_V2_contig_23946	27	2	198.83	0.0125717	0.0103092	4.14091	0.830701	2	1	Ctrl	Dichlobenil	134918	protein STICHEL-like 3|GO:0032991 GO:0043229 GO:0003677 GO:0016779 GO:0006260	37144.1	28785.3	51481.5	110354	25469.6	7706.67	14431.1	7396.19	29164.1	14822.6	10633.1	8195.28	Nucleus	0.5183
Cp_V2_contig_10918	14	5	98.84	0.00025835	0.000906704	4.17661	0.999604	2	1	Isoxaben	Ctrl	78338	mediator of RNA polymerase II transcription subunit 25 isoform X1	2758.11	1746.47	2054.5	2721.58	6626.67	9936.25	5396.5	4393.26	13510.7	10210.9	6420.7	8619.41	Nucleus	0.8883
Cp_V2_contig_17981	19	4	96.21	0.00395851	0.00493923	4.51774	0.945849	2	1	Isoxaben	Ctrl	63361	BTB/POZ domain-containing protein POB1-like|GO:0005634 GO:0031463 GO:0004842 GO:0010114 GO:0016567	7974.64	7970.78	7132.01	17697.3	18930.3	13526.2	28570.1	18397.6	85405	32987.2	43295.2	22522	Nucleus	0.8148
Cp_V2_contig_28626	9	3	48.24	0.0017542	0.00279778	4.65901	0.981735	2	1	Ctrl	Dichlobenil	24552	C2H2-like zinc finger protein, putative	9062.78	5969.28	10785	11743.9	2310.81	1784.75	891.852	3074.6	1969.94	5056.12	4217.67	4521.59	Nucleus	0.5663
Cp_V2_contig_12491	8	3	55.57	0.0281517	0.0183996	4.66883	0.69983	2	1	Isoxaben	Ctrl	24694	protein TIME FOR COFFEE	1781.3	630.397	2264.99	3545.36	6606.11	4063.26	1095.51	2121.09	17093.1	4255.71	8652.99	8385.5	Nucleus	0.9702
Cp_V2_contig_15313	13	6	41.23	0.00012492	0.000575935	4.76891	0.99995	2	1	Isoxaben	Ctrl	17795	prostatic spermine-binding protein-like	1017.96	1350.78	2390.35	1885.76	6014.68	4655.92	4307	2788.62	7252.14	7084.45	10205.6	7146.46	Nucleus	0.9993
Cp_V2_contig_7869	14	2	92.69	0.00970198	0.0088033	5.08049	0.864129	2	1	Ctrl	Dichlobenil	60018	replication factor C subunit 1|GO:0005634 GO:0005663 GO:0003689 GO:0005524 GO:0006260 GO:0006281	1898.86	842.433	1665.5	1676.36	54.5325	314.619	261.221	566.981	605.199	1131.37	426.143	847.289	Nucleus	0.9903
Cp_V2_contig_4077	8	3	51.03	0.00186273	0.00291518	5.20446	0.980026	2	1	Isoxaben	Ctrl	29093	AAA-ATPase At2g18193-like|GO:0016021 GO:0005524	3303.49	1323.25	1366.36	4898.04	6164.8	7924.59	3746.63	3105.27	20531.8	12225.7	10532.7	13392.2	Nucleus	0.4982
Cp_V2_contig_10516	18	1	89.33	0.00394445	0.00493923	6.24063	0.946076	2	1	Isoxaben	Ctrl	55697	histone deacetylase 19|GO:0005634 GO:0046872 GO:0032041 GO:0006355 GO:0070932	42.2055	38.9107	78.505	7.30759	24.0467	89.8293	54.7843	40.1045	277.035	330.764	217.215	216.727	Nucleus	0.6528
Cp_V2_contig_14630	10	2	64.83	0.000260447	0.000906704	7.37199	0.999595	2	1	Isoxaben	Dichlobenil	20321	transcription factor UNE10|GO:0009506 GO:0006355 GO:0009567	3346.14	1653.03	4050.62	4168.04	670.742	834.099	181.585	279.733	3200.9	4612.83	2964.94	3715.84	Nucleus	0.9927
Cp_V2_contig_21087	23	2	188.7	0.000506174	0.00141551	7.74396	0.99807	2	1	Ctrl	Dichlobenil	48824	nucleolin 1|GO:0003723	627.503	405.996	829.546	1070.06	41.6665	217.845	70.9666	48.282	138.378	209.359	168.397	135.713	Nucleus	0.998
Cp_V2_contig_23016	23	5	201.24	0.00133756	0.00247586	7.97783	0.988053	2	1	Isoxaben	Ctrl	73923	hypothetical protein F511_35877	4161.38	2106.76	6212.59	6644.44	12143	17933.1	6679.82	4546.24	68988.7	33551.7	25553	24483.9	Nucleus	0.9356
Cp_V2_contig_19000	4	2	22.79	0.00233745	0.003408	9.08554	0.97237	2	1	Isoxaben	Ctrl	18782	probable transcriptional regulator SLK2 isoform X1	134.509	70.0534	203.711	142.43	808.778	1346.57	240.27	223.081	2116.3	870.037	1051.94	965.165	Nucleus	0.7335
Cp_V2_contig_1105	12	2	116.68	6.87e-06	0.000106525	9.8523	1	2	1	Ctrl	Dichlobenil	41388	ribosome maturation protein SBDS|GO:0003676 GO:0008270 GO:0042256	1103.64	680.47	1391.59	669.69	65.2282	146.379	90.6423	88.054	654.334	565.61	958.335	539.738	Nucleus	0.5701
Cp_V2_contig_37199	10	4	85.11	6.62e-05	0.000392219	14.2529	0.999994	1;2	2	Dichlobenil	Ctrl	18479	Heat shock protein DDB_G0288861, putative isoform 3	1994.17	1588.06	3735.52	4176.51	37170.5	80816.5	28125.1	17714.5	53812.7	30781.4	23356.6	26644.4	Nucleus	0.8415
Cp_V2_contig_8142	24	2	163.2	1.5e-05	0.000134996	15.0693	1	2	1	Dichlobenil	Ctrl	52616	uncharacterized protein LOC105160884	3420.31	2201.8	3078.85	3200.56	43876.3	84156.5	24763.6	26551.4	37973.2	23762.5	18151.1	19495.2	Nucleus	0.8079
Cp_V2_contig_10985	44	10	222.47	0.00138938	0.00247586	18.8268	0.987294	2	1	Isoxaben	Ctrl	103678	probable ubiquitin-conjugating enzyme E2 23	1269.93	1565.61	3741.55	1885	9732.8	103514	15145.4	8514.56	73768.4	33849	18568.6	33128	Nucleus	0.8722
Cp_V2_contig_20924	4	1	91.61	0.0193486	0.0140451	22.183	0.765427	2	1	Isoxaben	Ctrl	15757	ERBB-3 BINDING PROTEIN 1|GO:0016021	58.9394	132.396	137.914	49.239	434.716	2328.94	312.718	638.215	1412.59	4731.87	120.098	2131.45	Nucleus	0.6875
Cp_V2_contig_24958	12	1	65.83	0.000100855	0.000477903	23.1153	0.999975	2	1	Ctrl	Dichlobenil	49641	methyltransferase-like protein 1|GO:0003676 GO:0008168 GO:0032259	752.828	521.5	1730.85	1427.77	63.8873	61.3285	14.8575	51.7022	472.14	250.339	337.602	156.631	Nucleus	0.89
Cp_V2_contig_36691	16	3	80.41	6.67e-05	0.000392219	35.5094	0.999994	2	1	Isoxaben	Ctrl	38190	hypothetical protein M569_07940, partial	31.9928	27.1883	126.077	9.64002	317.069	1238.9	579.983	521.63	2357.56	1834.53	1418.59	1310.02	Nucleus	0.4189
Cp_V2_contig_23665	3	1	25.48	5.26e-05	0.000345176	517.954	0.999998	2	1	Isoxaben	Ctrl	12391	cell division cycle 20.2, cofactor of APC complex-like|GO:0010997 GO:0097027 GO:0051301 GO:1904668	10.8606	4.11969	65.5008	10.0524	873.994	1900.82	241.865	83.4811	22165.2	13304.1	5838.88	5584.11	Nucleus	0.4702
Cp_V2_contig_3008	7	1	446.83	0.000356921	0.00117088	563.301	0.99912	2	1	Ctrl	Isoxaben	14807	ERBB-3 BINDING PROTEIN 1|GO:0005634 GO:0030529 GO:0003723 GO:0001558 GO:0006364 GO:0007275 GO:0009734 GO:0044843 GO:0051302	92.7983	67.1645	160.792	106.316	8.08382	0	24.8328	24.5834	0	0.758156	0	0	Nucleus	0.8015
% nuclear proteins	15.8065

## Sheet: Plastid CaCl2
Accession	Peptide count	Unique peptides	Confidence score	ANOVA p-value	q Value	Max fold change	Power	Fractions	Occurrences	Highest mean condition	Lowest mean condition	Mass	Description	C1	C2	C3	C4	DCB1	DCB2	DCB3	DCB4	IXB1	IXB2	IXB3	IXB4	Localisation	Prediction probability
Cp_V2_contig_2471	57	8	332.12	0.00548889	0.00620084	1.88198	0.921918	2	1	Isoxaben	Dichlobenil	175122	alpha-glucan water dikinase, chloroplastic isoform X1|GO:0005524 GO:0016301 GO:0016310	16155.8	11056.1	19543.1	18225.9	12668.4	15852.4	10973.7	9311.44	23215.8	26503.8	21970.4	20161.6	Plastid	0.849
Cp_V2_contig_20856	37	10	660.67	0.0312141	0.0196409	2.01891	0.68053	2	1	Isoxaben	Dichlobenil	80728	sulfite reductase [ferredoxin], chloroplastic|GO:0020037 GO:0050311 GO:0051539 GO:0006355 GO:0055114	11230.5	7671.23	15052.8	11873.7	7446.17	20361.8	6659.17	9378.56	26837.8	27571.7	16494.9	17616.3	Plastid	0.8818
Cp_V2_contig_15	10	3	61.94	0.0445426	0.0253759	2.04454	0.610807	2	1	Isoxaben	Ctrl	36081	oxygen-evolving enhancer protein 3, chloroplastic|GO:0009654 GO:0019898 GO:0005509 GO:0015979	20245.2	4881.05	8948.08	4794.81	12247.4	23437	17595.3	25162.6	26086.8	23430.6	13811.4	16140.6	Plastid	0.8591
Cp_V2_contig_1209	26	4	151.09	0.0300756	0.0192152	2.24565	0.68753	2	1	Isoxaben	Ctrl	106068	copper-transporting ATPase PAA2, chloroplastic|GO:0016021 GO:0000166 GO:0004008 GO:0046872 GO:0060003 GO:0099132	1456.51	872.519	1383.91	3397.51	3736.79	4760.32	2482.04	2823.69	2978.24	6180.67	3807.08	3001.57	Plastid	0.9982
Cp_V2_contig_9552	8	3	55.86	0.00877359	0.00826878	2.32315	0.875894	2	1	Ctrl	Dichlobenil	33079	glutamate--cysteine ligase, chloroplastic|GO:0016021 GO:0004357 GO:0006750	8467.15	5128.49	8895.63	5943.92	2503.56	5322.04	2346.52	2067.8	8538.12	5157.45	5511.79	4815.14	Plastid	0.9995
Cp_V2_contig_16817	25	6	127.01	0.0108549	0.00944738	2.41064	0.850194	2	1	Ctrl	Dichlobenil	108094	alpha-amylase 3, chloroplastic|GO:0004556 GO:0005509 GO:0033910 GO:0103025 GO:0005975	9810.04	4897.87	7346.57	5185.27	1818.42	2261.47	2804.73	4415.19	3755.64	3140.45	2816.48	5170.99	Plastid	0.9814
Cp_V2_contig_18198	42	10	156.87	0.0120731	0.0101454	2.45269	0.836215	2	1	Ctrl	Dichlobenil	123423	DNA polymerase I B, chloroplastic/mitochondrial-like|GO:0003677 GO:0003887 GO:0008408 GO:0006261 GO:0071897 GO:0090305	10598.3	9107.12	11471.6	24725	6434.83	4186.22	4115.13	8055.93	13271.9	13559.4	14816	8523.2	Plastid	0.8824
Cp_V2_contig_7963	38	14	622.78	0.0286135	0.01863	2.46369	0.696822	2	1	Isoxaben	Ctrl	67730	probable beta-D-xylosidase 6|GO:0005774 GO:0016021 GO:0004553 GO:0005975	6700.36	2413.28	9032.78	3492.98	6025.49	11129.9	3791.56	6544.6	17005.5	13844.2	10174.3	12288.8	Plastid	0.9334
Cp_V2_contig_18783	19	5	106.66	0.0140768	0.0108656	2.7181	0.814721	2	1	Dichlobenil	Ctrl	52118	2,3-dimethylmalate lyase isoform X1|GO:0016301 GO:0016829 GO:0016310	2316.26	2004.16	2424.55	742.977	3533.65	9338.42	3267.42	4213.54	6086.75	5595.34	4328.99	3785.09	Plastid	0.9975
Cp_V2_contig_17958	46	9	240.55	0.00390708	0.00493923	2.78517	0.946678	2	1	Isoxaben	Dichlobenil	139685	stromal 70 kDa heat shock-related protein, chloroplastic|GO:0005524 GO:0051082 GO:0006457	10847	5685.28	10722.9	10604.1	5157.63	7423.28	4804.23	4305.3	23350.2	13207.7	13514.9	10338.6	Plastid	0.9982
Cp_V2_contig_11508	24	2	140.04	0.0278969	0.0183032	2.83647	0.701506	2	1	Dichlobenil	Ctrl	61940	palmitoyl-acyl carrier protein thioesterase, chloroplastic|GO:0009507 GO:0016790 GO:0006633	163.093	169.254	334.926	220.517	917.115	869.56	461.932	269.583	524.982	460.051	555.192	268.087	Plastid	0.9816
Cp_V2_contig_15006	20	4	99.34	0.00157715	0.0026904	3.04206	0.984475	2	1	Dichlobenil	Ctrl	75013	pentatricopeptide repeat-containing protein At2g37230|GO:0009535 GO:0003729 GO:0004519 GO:0009409 GO:0009451 GO:0090305	2694.98	1805.98	3710.63	4600	13080.3	13022.8	6788.15	6082.44	8499.42	11132.8	8602.58	9563.49	Plastid	0.628
Cp_V2_contig_11231	6	2	35.12	0.0313159	0.0196409	3.3085	0.679914	2	1	Ctrl	Dichlobenil	12100	divinyl chlorophyllide a 8-vinyl-reductase, chloroplastic	37707.6	22677.2	60808.7	106191	20887.7	28674.5	9464.91	9700.23	58449.9	81141.9	22791.9	57032.1	Plastid	0.9968
Cp_V2_contig_12099	16	2	93.01	0.00966219	0.0088033	3.42086	0.864623	2	1	Ctrl	Dichlobenil	63894	neutral/alkaline invertase 3, chloroplastic|GO:0033926	54054.3	38085.7	34038.4	80893.7	24296.8	10969.9	7389.16	17876.3	29770.8	12540.6	13646.5	6757.88	Plastid	0.991
Cp_V2_contig_1743	45	12	2088.11	0.00141698	0.00247586	3.54301	0.986887	1;2	2	Ctrl	Isoxaben	61076	polyphenol oxidase I, chloroplastic-like|GO:0004097 GO:0046872 GO:0046148 GO:0055114	43530.8	26330.4	69198.4	24397.8	14484.3	16577.6	7750.49	8942.67	12886.4	11442.2	10764.8	11041.8	Plastid	0.9995
Cp_V2_contig_14555	8	2	60.03	0.0314327	0.0196409	3.63511	0.679209	2	1	Ctrl	Dichlobenil	19521	sulfoquinovosyl transferase SQD2|GO:0009941 GO:0046510 GO:0009247 GO:0046506	891.961	711.812	1161.66	779.962	116.366	41.6553	155.993	661.308	99.313	554.033	293.133	306.841	Plastid	0.9995
Cp_V2_contig_6262	13	3	73.3	0.00211403	0.00321985	4.35962	0.976001	2	1	Isoxaben	Ctrl	52210	protein TIC 55, chloroplastic|GO:0009941 GO:0016021 GO:0010277 GO:0051537 GO:0045036 GO:0055114	2771.91	1166.02	3690.64	2308.89	9556.02	10578.4	5781.95	4855.38	16995.5	7534.67	11802.1	6991.26	Plastid	0.8723
Cp_V2_contig_1735	25	2	148.68	2.75e-05	0.000204133	5.39804	1	2	1	Isoxaben	Dichlobenil	77912	transketolase, chloroplastic|GO:0004802 GO:0008152	2167.11	1725.95	2531.28	3007.95	1313.34	527.393	987.984	949.324	5717.88	5393.15	4863.66	4419.32	Plastid	0.9986
Cp_V2_contig_27331	26	7	1536.02	0.00396677	0.00493923	5.55126	0.945716	1;2	2	Isoxaben	Dichlobenil	37655	pectinesterase 2.1-like|GO:0005576 GO:0005618 GO:0005774 GO:0005829 GO:0016021 GO:0004857 GO:0030599 GO:0045330 GO:0009617 GO:0042545 GO:0043086 GO:0045490	71054.1	57868.2	132101	53621.4	16751.4	71600.1	8895.44	19043.4	97921.6	126187	177307	244143	Plastid	0.286
Cp_V2_contig_11375	26	3	308.87	0.00153864	0.00265121	6.37022	0.985062	2	1	Ctrl	Dichlobenil	70590	aspartate aminotransferase, cytoplasmic|GO:0005777 GO:0009536 GO:0016020 GO:0004069 GO:0004096 GO:0020037 GO:0030170 GO:0080130 GO:0006520 GO:0006979 GO:0009058 GO:0010150 GO:0055114 GO:0098869	12824.4	4177.38	13505.4	20977.1	3738.96	1337.68	1689.12	1316.26	3446.49	2753.42	2741.99	2784.9	Plastid	0.4838
Cp_V2_contig_18199	14	2	79.07	0.00199297	0.00306281	7.76881	0.97795	2	1	Isoxaben	Ctrl	28656	glutathione reductase, chloroplastic|GO:0005739 GO:0009570 GO:0004362 GO:0004791 GO:0009055 GO:0050660 GO:0050661 GO:0000305 GO:0006749 GO:0022900 GO:0045454 GO:0098869	278.203	61.3121	590.47	92.6142	1006.17	1671.72	639.507	544.293	2053.78	2490.06	1759.78	1640.77	Plastid	0.9716
Cp_V2_contig_21685	15	3	148.94	0.0160833	0.0120333	8.23465	0.794833	2	1	Isoxaben	Ctrl	34961	glutathione reductase, chloroplastic|GO:0005739 GO:0009570 GO:0004362 GO:0004791 GO:0009055 GO:0050660 GO:0050661 GO:0000305 GO:0006749 GO:0022900 GO:0045454 GO:0098869	3521.69	2257.38	7466.87	15704.1	75266.2	65408.4	43801.4	4950.89	73330.7	73699.1	64495.8	26867.6	Plastid	0.9716
Cp_V2_contig_10276	20	6	76.16	0.000608421	0.00164743	9.27017	0.997165	2	1	Dichlobenil	Ctrl	54572	probable protein phosphatase 2C 80|GO:0003824	33594	18239.5	24793.2	10188.4	62190.4	438959	147927	155715	250496	174384	167243	132925	Plastid	0.8408
Cp_V2_contig_575	13	2	280.91	0.0242514	0.0169547	11.5905	0.726808	2	1	Ctrl	Dichlobenil	31770	polyphenol oxidase I, chloroplastic-like|GO:0004097 GO:0046872 GO:0046148 GO:0055114	546.01	64.5805	785.762	72.4479	15.845	39.5932	15.9197	55.3668	28.064	76.6	59.805	38.8497	Plastid	0.9989
Cp_V2_contig_17578	9	2	57.25	0.0022681	0.00336439	14.9149	0.973501	2	1	Ctrl	Dichlobenil	33542	BAG family molecular chaperone regulator 8, chloroplastic	3385.46	3929.79	6306.12	1230.8	62.5936	81.2843	68.1067	783.812	161.873	685.024	700.142	574.451	Plastid	0.5734
Cp_V2_contig_10520	3	2	88.73	0.0102878	0.00914036	20.9013	0.856958	1	1	Isoxaben	Dichlobenil	45943	leucine aminopeptidase 1|GO:0005737 GO:0004177 GO:0008235 GO:0030145 GO:0006508	304.093	557.078	1580.3	46.718	35.9932	2077.89	45.8878	65.017	6547	1813.73	11464.9	26675.2	Plastid	0.9962
Cp_V2_contig_11072	13	2	80	0.00023262	0.000862646	25.0801	0.999699	2	1	Dichlobenil	Ctrl	51774	probable dual-specificity RNA methyltransferase RlmN|GO:0005737 GO:0008173 GO:0051536 GO:0030488 GO:0070475	861.452	463.407	1451.16	1377.25	35143.3	51583.3	10178	7259.86	12343.3	11186	7724.7	8527.85	Plastid	0.5814
Cp_V2_contig_761	6	2	33.12	7.35e-05	0.000404537	58.2339	0.999992	2	1	Isoxaben	Dichlobenil	23053	allene oxide cyclase|GO:0009507 GO:0046423	1120.44	347.323	1433.58	1255.82	217.971	100.569	37.4697	16.2808	7983.35	5973.24	3771.1	3952.26	Plastid	0.8206
Cp_V2_contig_6192	9	1	71.68	3.32e-08	2.84e-06	Infinity	1	2	1	Ctrl	Dichlobenil	24496	nucleoside diphosphate kinase 2, chloroplastic|GO:0005622 GO:0004550 GO:0005524 GO:0006165 GO:0006183 GO:0006228 GO:0006241	249.126	74.6266	53.0316	219.65	0	0	0	0	0	0	0	0	Plastid	0.9992
% plastidial proteins	9.35484

## Sheet: Peroxisome CaCl2
Accession	Peptide count	Unique peptides	Confidence score	ANOVA p-value	q Value	Max fold change	Power	Fractions	Occurrences	Highest mean condition	Lowest mean condition	Mass	Description	C1	C2	C3	C4	DCB1	DCB2	DCB3	DCB4	IXB1	IXB2	IXB3	IXB4	Localisation	Prediction probability
Cp_V2_contig_18006	8	3	85.52	0.0483928	0.0265438	2.04954	0.593957	2	1	Ctrl	Dichlobenil	18468	NADP-dependent malic enzyme|GO:0009507 GO:0004471 GO:0004473 GO:0008948 GO:0046872 GO:0051287 GO:0006090 GO:0006108 GO:0051260 GO:0055114	2662.85	2770.96	4635.07	6532.53	1012.09	3004.36	1640.26	2443.36	3560.1	3181.52	3718.75	3263.26	Peroxisome	0.393
Cp_V2_contig_29882	14	4	135.95	0.0107441	0.00944738	2.16026	0.851501	2	1	Ctrl	Isoxaben	22085	enoyl-CoA delta isomerase 2, peroxisomal-like|GO:0005777 GO:0016020 GO:0004165	8792.99	4837.82	6220.28	10944.3	5318.11	4167.04	2532.62	2523.83	3889.92	3214	3867.21	3284.27	Peroxisome	0.9181
Cp_V2_contig_24045	7	1	135.81	0.0133751	0.0107351	2.87149	0.82205	2	1	Ctrl	Isoxaben	16819	glutathione reductase, chloroplastic|GO:0005777 GO:0004362 GO:0009055 GO:0050660 GO:0050661 GO:0006749 GO:0022900 GO:0045454 GO:0098869	616.389	296.941	537.454	656.799	199.185	384.43	484.194	699.801	248.777	201.226	124.93	159.034	Peroxisome	0.5198
Cp_V2_contig_12379	18	6	141.63	0.00293939	0.00397951	3.0942	0.962483	2	1	Isoxaben	Ctrl	47588	monodehydroascorbate reductase|GO:0005737 GO:0016021 GO:0016656 GO:0050660 GO:0055114	6460.16	7305.07	11875.8	3717.91	18662	18728.1	10664.3	10266.2	26610.1	22658.2	23736	17838.2	Peroxisome	0.7547
Cp_V2_contig_5307	13	5	35.02	0.0055539	0.006233	4.34662	0.920936	2	1	Isoxaben	Ctrl	33409	vacuolar protein 8|GO:0005634 GO:0005737	1005.1	962.868	4463.09	1467.2	6086.44	13904	4682.9	3878.65	13635.9	7574.19	6547.94	6572.78	Peroxisome	0.6294
Cp_V2_contig_16137	21	3	169.68	0.0118948	0.010095	4.90425	0.838216	2	1	Ctrl	Dichlobenil	43876	sulfite oxidase|GO:0005739 GO:0005777 GO:0008482 GO:0030151 GO:0006790 GO:0010477 GO:0015994 GO:0042128 GO:0055114	24347.1	3259.85	8137.68	9645.28	2261.37	3314.37	1979.56	1699.91	6043.89	4891.27	7327.97	5300.4	Peroxisome	0.4822
Cp_V2_contig_7040	11	3	66.61	1.4e-05	0.000134996	5.13568	1	2	1	Ctrl	Dichlobenil	37172	1,4-dihydroxy-2-naphthoyl-CoA synthase, peroxisomal|GO:0008935 GO:0009234	24675.2	17237.7	32182.2	39051.4	6786.82	5953.03	4312.82	4978.79	17032.3	20247.5	20191.7	18123.1	Peroxisome	0.8321
Cp_V2_contig_4154	21	3	781.23	0.0354152	0.0215762	5.18378	0.656306	2	1	Dichlobenil	Ctrl	33182	carboxylesterase 1|GO:0005829 GO:0052689 GO:0009056	1136.28	2807.32	2854.78	252.053	11429.1	6689.28	15748.2	2681.24	3634.46	4339	2150.93	3188.45	Peroxisome	0.5341
Cp_V2_contig_21858	6	1	53.36	0.0497847	0.0268916	7.82627	0.588153	2	1	Ctrl	Isoxaben	11507	probable cinnamyl alcohol dehydrogenase 1|GO:0008270 GO:0016491 GO:0055114	191.469	239.502	186.896	48.2458	0	3.26494	0	101.631	0	24.2254	33.402	27.4849	Peroxisome	0.3709
Cp_V2_contig_20165	9	2	96.46	0.0253825	0.0173891	9.00423	0.718679	2	1	Ctrl	Dichlobenil	20269	1,4-dihydroxy-2-naphthoyl-CoA synthase, peroxisomal|GO:0008935 GO:0009234	2658.84	2913.42	7564.93	473.012	139.176	725.016	317.18	330.164	1330.29	1211.01	431.564	930.833	Peroxisome	0.7714
Cp_V2_contig_12756	14	3	185.16	0.00020619	0.000792984	11.2933	0.999782	2	1	Isoxaben	Ctrl	30154	proteasome subunit beta type-6|GO:0005634 GO:0005737 GO:0005839 GO:0004298 GO:0051603	839.202	462.482	1703.28	2886.39	6139.92	4129.38	2584.84	2738.5	17739.7	19902.1	13282.9	15608	Peroxisome	0.3333
Cp_V2_contig_1983	5	1	39.92	4.27e-06	0.000105851	18.3194	1	2	1	Isoxaben	Ctrl	17890	Elongation factor 1-alpha|GO:0005737 GO:0003746 GO:0003924 GO:0004781 GO:0005525 GO:0006414	328.867	341.824	750.033	203.823	4625.15	2388.07	2033.06	2320.73	7451.26	8062.96	6852.14	7394.43	Peroxisome	0.4147
Cp_V2_contig_15383	7	1	131.67	4.8e-09	8.19e-07	1136.99	1	2	1	Dichlobenil	Ctrl	28933	serpin-ZX-like|GO:0005615	0.898586	0	0	0.15238	273.766	482.07	237.157	201.944	379.763	231.761	140.211	215.69	Peroxisome	0.4784
% peroxisomal proteins	4.19355

## Sheet: Undetermined CaCl2
Accession	Peptide count	Unique peptides	Confidence score	ANOVA p-value	q Value	Max fold change	Power	Fractions	Occurrences	Highest mean condition	Lowest mean condition	Mass	Description	C1	C2	C3	C4	DCB1	DCB2	DCB3	DCB4	IXB1	IXB2	IXB3	IXB4
Cp_V2_contig_23199	6	3	45.16	0.0037882	0.00485875	2.21477	0.9486	2	1	Isoxaben	Ctrl	17314	---NA---	2292.22	1764.91	3388.52	2407.72	6661.16	5334.46	5209.18	2897.47	4956.63	6025.17	5968.97	4872.17
Cp_V2_contig_5104;Cp_V2_contig_13171	32	5	286.93	0.00368793	0.00481266	2.474	0.950226	2	1	Isoxaben	Ctrl	54107	probable fructose-bisphosphate aldolase 3, chloroplastic|GO:0004332 GO:0006096	3095.99	1627.78	2098.75	1879.01	3917.52	4986.01	2634.32	2773.28	6341.52	6637.64	4170.19	4378.23
Cp_V2_contig_2267	5	1	48.56	0.013719	0.0107351	2.49055	0.818433	2	1	Isoxaben	Ctrl	11762	---NA---	544.651	288.58	748.533	422.447	556.796	1141.86	354.567	602.663	1402.14	1063.35	1107.36	1418.75
Cp_V2_contig_6176	8	4	46.78	0.00965524	0.0088033	2.95134	0.864709	2	1	Ctrl	Dichlobenil	17898	---NA---	49596.8	60024	118439	122213	32321.1	44749.8	17626.7	23984.9	64056.3	55653.8	40060.2	44411.9
Cp_V2_contig_38844	2	1	24.28	0.00441567	0.00530458	3.23438	0.938545	2	1	Isoxaben	Ctrl	14920	---NA---	1543.94	877.439	1207.85	1388.9	2954.65	5748.97	4010.81	2653.73	7197.17	4148.9	2253.11	2631.37
Cp_V2_contig_13208	6	2	36.6	0.00264417	0.00375882	3.4098	0.967341	2	1	Ctrl	Dichlobenil	15006	---NA---	435.804	483.875	951.737	1281.86	135.937	186.636	283.559	318.636	571.134	836.731	829.538	699.102
Cp_V2_contig_29634	27	5	140.35	0.0128667	0.0104518	3.93923	0.827491	2	1	Isoxaben	Ctrl	117733	---NA---	810.535	1171.67	682.337	228.578	2140.3	5068	2025.57	1071.76	3618.11	3564.06	1619.77	2594.72
Cp_V2_contig_2066	6	1	34.19	0.0482326	0.0265413	4.38279	0.594635	2	1	Dichlobenil	Isoxaben	20885	---NA---	230.588	146.011	580.263	41.8629	1210.29	1951.1	654.971	317.92	422.837	215.116	123.732	181.615
Cp_V2_contig_8232	3	1	35.22	0.0260595	0.0176105	4.49449	0.713938	2	1	Ctrl	Dichlobenil	15747	---NA---	721.513	658.335	335.406	300.821	65.8466	53.2335	134.862	194.624	542.207	320.96	629.105	84.7279
Cp_V2_contig_25350	6	1	61.9	0.00673908	0.00709624	6.48071	0.903546	2	1	Isoxaben	Ctrl	27208	---NA---	2980.21	2273.51	4079.73	1501.49	10797.8	11306.4	3190.78	8543.22	10562.8	27395.4	6359.43	25900.5
Cp_V2_contig_25387;Cp_V2_contig_38551	8	2	194.63	0.03723	0.0224414	11.9711	0.646545	2	1	Isoxaben	Ctrl	22592	ERBB-3 BINDING PROTEIN 1|GO:0005634 GO:0016021 GO:0030529 GO:0003723 GO:0001558 GO:0006364 GO:0007275 GO:0009734 GO:0044843 GO:0051302	165.542	115.214	119.512	184.882	353.038	1718.87	432.092	166.671	4803.21	489.797	1372.81	339.062
Cp_V2_contig_24671	11	1	75.81	0.00706766	0.00726291	16.1502	0.898897	2	1	Isoxaben	Dichlobenil	32953	---NA---	339.102	96.1272	820.545	1232.66	91.6571	261.024	13.9667	17.3587	2788.06	1229.5	524.896	1659.31
Cp_V2_contig_4382	4	1	29.37	4.96e-06	0.000105851	131.92	1	2	1	Isoxaben	Ctrl	12353	---NA---	7.07092	14.3646	39.8341	118.643	6276.04	3478.96	3367.51	3115.59	3843.51	8084.95	5612.35	6193.23
% undetermined	4.19355

[truncated: 26 more sheets: All EGTA p<0.05, Extracellular EGTA  , Cytoplasm EGTA, (Endo)Membrane EGTA, Lysosome-Vacuole EGTA, Mitochondrion EGTA, Nucleus EGTA, Plastid EGTA, Peroxisome EGTA, Undetermined EGTA, All LiCl p<0.05, Extracellular LiCl, Cytoplasm LiCl, (Endo)Membrane LiCl, Lysosome-Vacuole LiCl, Mitochondrion LiCl, Nucleus LiCl, Plastid LiCl, Undetermined LiCl, Diff abund extracell proteins …]
