# Supplementary material for: The Cell Wall Proteome of Craterostigma plantagineum Cell Cultures Habituated to Dichlobenil and Isoxaben
Source: Cells. 2021 Sep 2;10(9):2295. doi: 10.3390/cells10092295 (PMC8468770; doi:10.3390/cells10092295)
Supplement: Supplementary file 1 [file cells-10-02295-s001.zip › Supplementary File S2 DIGE_final.xlsx]

## Sheet: All from the 3 fractions
Fraction	Spot	Protein name	p-value	Control (Norm Vol)	Dichlobenil (Norm Vol)	Isoxaben (Norm Vol)	Accession num	Localisation	Prediction probability	FC DCB/C	FC IXB/C	FC C/CB	FC C/IXB	Max FC
CaCl2	2950	epidermis-specific secreted glycoprotein EP1-like	2.522e-05	0.074	2.744	1.593	Cp_V2_contig_2034	Extracellular	0.8196	37.0811	21.527	0.0269679	0.0464532	37.0811
CaCl2	3145	epidermis-specific secreted glycoprotein EP1-like	8.577e-06	0.087	2.801	0.87	Cp_V2_contig_2034	Extracellular	0.8196	32.1954	10	0.0310603	0.1	32.1954
CaCl2	2961	epidermis-specific secreted glycoprotein EP1-like	2.975e-07	0.098	1.649	2.175	Cp_V2_contig_2034	Extracellular	0.8196	16.8265	22.1939	0.05943	0.0450575	22.1939
CaCl2	2960	epidermis-specific secreted glycoprotein EP1-like	1.289e-05	0.155	1.367	2.972	Cp_V2_contig_2034	Extracellular	0.8196	8.81935	19.1742	0.113387	0.0521534	19.1742
CaCl2	3890	epidermis-specific secreted glycoprotein EP1-like	4.292e-05	0.161	1.663	2.859	Cp_V2_contig_2034	Extracellular	0.8196	10.3292	17.7578	0.096813	0.0563134	17.7578
CaCl2	2979	epidermis-specific secreted glycoprotein EP1-like	7.558e-06	0.163	1.29	2.619	Cp_V2_contig_2034	Extracellular	0.8196	7.91411	16.0675	0.126357	0.0622375	16.0675
CaCl2	720	calreticulin|GO:0005783 GO:0005509 GO:0051082 GO:0006457	8.782e-05	4.059	0.702	0.27	Cp_V2_contig_117	Golgi apparatus	0.3966	0.172949	0.0665188	5.78205	15.0333	15.0333
CaCl2	2927	leucine-rich repeat receptor-like protein kinase PXC2|GO:0016301 GO:0032440 GO:0016310 GO:0055114	0.0003058	0.269	3.779	1.577	Cp_V2_contig_3240	Extracellular	0.7005	14.0483	5.86245	0.0711829	0.170577	14.0483
CaCl2	2935	leucine-rich repeat receptor-like protein kinase PXC2|GO:0016301 GO:0032440 GO:0016310 GO:0055114	0.0002544	0.355	4.238	1.345	Cp_V2_contig_3240	Extracellular	0.7005	11.938	3.78873	0.0837659	0.263941	11.938
CaCl2	2942	leucine-rich repeat receptor-like protein kinase PXC2|GO:0016301 GO:0032440 GO:0016310 GO:0055114	0.0002332	0.314	3.391	1.281	Cp_V2_contig_3240	Extracellular	0.7005	10.7994	4.07962	0.0925981	0.245121	10.7994
CaCl2	2974	epidermis-specific secreted glycoprotein EP1-like	0.000222	0.201	2.165	1.202	Cp_V2_contig_2034	Extracellular	0.8196	10.7711	5.9801	0.0928406	0.167221	10.7711
CaCl2	3096	epidermis-specific secreted glycoprotein EP1-like	1.879e-05	0.207	1.333	2.228	Cp_V2_contig_2034	Extracellular	0.8196	6.43961	10.7633	0.155289	0.0929084	10.7633
CaCl2	3893	epidermis-specific secreted glycoprotein EP1-like	9.413e-06	0.316	0.677	3.394	Cp_V2_contig_2034	Extracellular	0.8196	2.14241	10.7405	0.466765	0.0931055	10.7405
CaCl2	1349	epidermis-specific secreted glycoprotein EP1-like	7.179e-07	0.233	2.324	1.091	Cp_V2_contig_2034	Extracellular	0.8196	9.97425	4.6824	0.100258	0.213566	9.97425
CaCl2	707	calreticulin|GO:0005783 GO:0005509 GO:0051082 GO:0006457	0.0006488	2.652	0.663	0.268	Cp_V2_contig_117	Golgi apparatus	0.3966	0.25	0.101056	4	9.89552	9.89552
CaCl2	3009	epidermis-specific secreted glycoprotein EP1-like	9.246e-06	0.173	1.488	1.699	Cp_V2_contig_2034	Extracellular	0.8196	8.60116	9.82081	0.116263	0.101825	9.82081
CaCl2	3086	epidermis-specific secreted glycoprotein EP1-like	2.707e-05	0.33	0.851	2.728	Cp_V2_contig_2034	Extracellular	0.8196	2.57879	8.26667	0.387779	0.120968	8.26667
CaCl2	2971	epidermis-specific secreted glycoprotein EP1-like	0.0003883	0.255	2.103	1.172	Cp_V2_contig_2034	Extracellular	0.8196	8.24706	4.59608	0.121255	0.217577	8.24706
CaCl2	635	epidermis-specific secreted glycoprotein EP1-like	5.382e-05	0.255	1.971	1.653	Cp_V2_contig_2034	Extracellular	0.8196	7.72941	6.48235	0.129376	0.154265	7.72941
CaCl2	1065	peroxidase 31|GO:0005576 GO:0004601 GO:0020037 GO:0046872 GO:0006979 GO:0042744 GO:0055114 GO:0098869	0.002	0.456	3.502	0.736	Cp_V2_contig_29451	Extracellular	0.449	7.67982	1.61404	0.130211	0.619565	7.67982
CaCl2	1876	polyphenol oxidase I, chloroplastic-like|GO:0004097 GO:0046872 GO:0046148 GO:0055114	6.334e-06	2.897	0.687	0.379	Cp_V2_contig_7260	Plastid	0.9995	0.237142	0.130825	4.21689	7.6438	7.6438
CaCl2	3084	epidermis-specific secreted glycoprotein EP1-like	0.000194	0.456	0.733	3.482	Cp_V2_contig_2034	Extracellular	0.8196	1.60746	7.63596	0.622101	0.130959	7.63596
CaCl2	2732	pectinesterase 2.1-like|GO:0005576 GO:0005618 GO:0005774 GO:0005829 GO:0016021 GO:0004857 GO:0030599 GO:0045330 GO:0009617 GO:0042545 GO:0043086 GO:0045490	6.674e-05	4.272	0.568	0.995	Cp_V2_contig_27331	Plastid	0.286	0.132959	0.232912	7.52113	4.29347	7.52113
CaCl2	1882	polyphenol oxidase I, chloroplastic-like|GO:0004097 GO:0046872 GO:0046148 GO:0055114	4.116e-07	2.881	1.105	0.398	Cp_V2_contig_7260	Plastid	0.9995	0.383547	0.138146	2.60724	7.23869	7.23869
CaCl2	3615	subtilisin-like protease SBT1.9|GO:0004252 GO:0006508	1.644e-05	0.37	0.885	2.537	Cp_V2_contig_28170	Extracellular	0.7338	2.39189	6.85676	0.418079	0.145842	6.85676
CaCl2	673	beta-galactosidase 10|GO:0005773 GO:0009505 GO:0004565 GO:0030246 GO:0005975 GO:0080167	1.361e-05	3.309	0.795	0.499	Cp_V2_contig_14095	Extracellular	0.6077	0.240254	0.150801	4.16226	6.63126	6.63126
CaCl2	3496	5-methyltetrahydropteroyltriglutamate--homocysteine methyltransferase|GO:0005737 GO:0003871 GO:0008270 GO:0009086 GO:0032259	0.0009571	3.16	0.499	0.596	Cp_V2_contig_2841	Cytoplasm	0.7903	0.157911	0.188608	6.33267	5.30201	6.33267
CaCl2	3102	epidermis-specific secreted glycoprotein EP1-like	0.0003297	0.504	0.614	3.177	Cp_V2_contig_2034	Extracellular	0.8196	1.21825	6.30357	0.820847	0.15864	6.30357
CaCl2	3519	5-methyltetrahydropteroyltriglutamate--homocysteine methyltransferase|GO:0005737 GO:0003871 GO:0008270 GO:0009086 GO:0032259	0.002	3.308	0.526	0.58	Cp_V2_contig_2841	Cytoplasm	0.7903	0.159008	0.175333	6.28897	5.70345	6.28897
CaCl2	3495	5-methyltetrahydropteroyltriglutamate--homocysteine methyltransferase|GO:0005737 GO:0003871 GO:0008270 GO:0009086 GO:0032259	0.002	3.311	0.527	0.611	Cp_V2_contig_2841	Cytoplasm	0.7903	0.159166	0.184536	6.28273	5.41899	6.28273
CaCl2	2008	xylem cysteine proteinase 1-like|GO:0008234 GO:0006508	0.0003472	0.521	3.25	0.767	Cp_V2_contig_4248	Lysosome/Vacuole	0.5865	6.238	1.47217	0.160308	0.67927	6.238
CaCl2	2825	probable alpha-galactosidase B|GO:0004557 GO:0016740 GO:0006796 GO:0009116	0.0001495	3.354	0.651	0.549	Cp_V2_contig_27134	Golgi apparatus	0.4994	0.194097	0.163685	5.15207	6.10929	6.10929
CaCl2	2366	cysteine proteinase inhibitor 1-like|GO:0030414 GO:0010466	0.002	0.4	2.441	0.553	Cp_V2_contig_8884	Extracellular	0.9894	6.1025	1.3825	0.163867	0.723327	6.1025
CaCl2	910	polygalacturonase inhibitor	7.032e-06	0.26	1.581	1.485	Cp_V2_contig_385	Extracellular	0.5212	6.08077	5.71154	0.164453	0.175084	6.08077
CaCl2	3665	5-methyltetrahydropteroyltriglutamate--homocysteine methyltransferase|GO:0005737 GO:0003871 GO:0008270 GO:0009086 GO:0032259	0.003	3.362	0.589	0.556	Cp_V2_contig_2841	Cytoplasm	0.7903	0.175193	0.165378	5.70798	6.04676	6.04676
CaCl2	3536	5-methyltetrahydropteroyltriglutamate--homocysteine methyltransferase|GO:0005737 GO:0003871 GO:0008270 GO:0009086 GO:0032259	0.003	3.203	0.661	0.54	Cp_V2_contig_2841	Cytoplasm	0.7903	0.206369	0.168592	4.84569	5.93148	5.93148
CaCl2	2980	epidermis-specific secreted glycoprotein EP1-like	7.724e-05	0.318	1.227	1.85	Cp_V2_contig_2034	Extracellular	0.8196	3.85849	5.81761	0.259169	0.171892	5.81761
CaCl2	1344	epidermis-specific secreted glycoprotein EP1-like	1.048e-06	0.362	2.089	0.978	Cp_V2_contig_2034	Extracellular	0.8196	5.77072	2.70166	0.173289	0.370143	5.77072
CaCl2	3452	5-methyltetrahydropteroyltriglutamate--homocysteine methyltransferase|GO:0005737 GO:0003871 GO:0008270 GO:0009086 GO:0032259	0.002	3.211	0.618	0.558	Cp_V2_contig_2841	Cytoplasm	0.7903	0.192463	0.173778	5.19579	5.75448	5.75448
CaCl2	3471	5-methyltetrahydropteroyltriglutamate--homocysteine methyltransferase|GO:0005737 GO:0003871 GO:0008270 GO:0009086 GO:0032259	0.005	3.33	0.655	0.58	Cp_V2_contig_2841	Cytoplasm	0.7903	0.196697	0.174174	5.08397	5.74138	5.74138
CaCl2	3478	5-methyltetrahydropteroyltriglutamate--homocysteine methyltransferase|GO:0005737 GO:0003871 GO:0008270 GO:0009086 GO:0032259	0.004	3.302	0.581	0.58	Cp_V2_contig_2841	Cytoplasm	0.7903	0.175954	0.175651	5.6833	5.6931	5.6931
CaCl2	3465	5-methyltetrahydropteroyltriglutamate--homocysteine methyltransferase|GO:0005737 GO:0003871 GO:0008270 GO:0009086 GO:0032259	0.002	3.255	0.588	0.573	Cp_V2_contig_2841	Cytoplasm	0.7903	0.180645	0.176037	5.53571	5.68063	5.68063
CaCl2	3456	5-methyltetrahydropteroyltriglutamate--homocysteine methyltransferase|GO:0005737 GO:0003871 GO:0008270 GO:0009086 GO:0032259	0.003	3.27	0.668	0.592	Cp_V2_contig_2841	Cytoplasm	0.7903	0.204281	0.18104	4.89521	5.52365	5.52365
CaCl2	3448	5-methyltetrahydropteroyltriglutamate--homocysteine methyltransferase|GO:0005737 GO:0003871 GO:0008270 GO:0009086 GO:0032259	0.002	3.287	0.635	0.604	Cp_V2_contig_2841	Cytoplasm	0.7903	0.193185	0.183754	5.17638	5.44205	5.44205
CaCl2	3472	5-methyltetrahydropteroyltriglutamate--homocysteine methyltransferase|GO:0005737 GO:0003871 GO:0008270 GO:0009086 GO:0032259	0.003	3.119	0.66	0.575	Cp_V2_contig_2841	Cytoplasm	0.7903	0.211606	0.184354	4.72576	5.42435	5.42435
CaCl2	3531	5-methyltetrahydropteroyltriglutamate--homocysteine methyltransferase|GO:0003871 GO:0008270 GO:0009086 GO:0032259	0.003	2.975	0.679	0.555	Cp_V2_contig_2841	Cytoplasm	0.7903	0.228235	0.186555	4.38144	5.36036	5.36036
CaCl2	3507	5-methyltetrahydropteroyltriglutamate--homocysteine methyltransferase|GO:0005737 GO:0003871 GO:0008270 GO:0009086 GO:0032259	0.002	3.068	0.575	0.646	Cp_V2_contig_2841	Cytoplasm	0.7903	0.187419	0.210561	5.33565	4.74923	5.33565
CaCl2	2996	epidermis-specific secreted glycoprotein EP1-like	0.006	0.43	2.292	1.065	Cp_V2_contig_2034	Extracellular	0.8196	5.33023	2.47674	0.187609	0.403756	5.33023
CaCl2	3499	5-methyltetrahydropteroyltriglutamate--homocysteine methyltransferase|GO:0003871 GO:0008270 GO:0009086 GO:0032259	0.001	2.955	0.563	0.659	Cp_V2_contig_12818	Cytoplasm	0.7903	0.190525	0.223012	5.24867	4.48407	5.24867
CaCl2	2743	pectinesterase 2.1-like|GO:0005576 GO:0005618 GO:0005774 GO:0005829 GO:0016021 GO:0004857 GO:0030599 GO:0045330 GO:0009617 GO:0042545 GO:0043086 GO:0045490	1.666e-05	3.104	0.594	1.645	Cp_V2_contig_27331	Plastid	0.286	0.191366	0.529961	5.22559	1.88693	5.22559
CaCl2	3524	5-methyltetrahydropteroyltriglutamate--homocysteine methyltransferase|GO:0005737 GO:0003871 GO:0008270 GO:0009086 GO:0032259	0.002	2.956	0.662	0.568	Cp_V2_contig_2841	Cytoplasm	0.7903	0.223951	0.192152	4.46526	5.20423	5.20423
CaCl2	1008	pectinesterase 2.1-like|GO:0005576 GO:0005618 GO:0005774 GO:0005829 GO:0016021 GO:0004857 GO:0030599 GO:0045330 GO:0009617 GO:0042545 GO:0043086 GO:0045490	0.001	3.726	0.721	1.921	Cp_V2_contig_27331	Plastid	0.286	0.193505	0.515566	5.16782	1.93961	5.16782
CaCl2	3490	5-methyltetrahydropteroyltriglutamate--homocysteine methyltransferase|GO:0005737 GO:0003871 GO:0008270 GO:0009086 GO:0032259	0.0004362	2.695	0.526	0.689	Cp_V2_contig_2841	Cytoplasm	0.7903	0.195176	0.255659	5.12357	3.91147	5.12357
CaCl2	3664	5-methyltetrahydropteroyltriglutamate--homocysteine methyltransferase|GO:0005737 GO:0003871 GO:0008270 GO:0009086 GO:0032259	0.003	3.161	0.623	0.618	Cp_V2_contig_2841	Cytoplasm	0.7903	0.19709	0.195508	5.07384	5.11489	5.11489
CaCl2	3550	5-methyltetrahydropteroyltriglutamate--homocysteine methyltransferase|GO:0005737 GO:0003871 GO:0008270 GO:0009086 GO:0032259	0.003	2.55	0.523	0.504	Cp_V2_contig_2841	Cytoplasm	0.7903	0.205098	0.197647	4.87572	5.05952	5.05952
CaCl2	2815	probable alpha-galactosidase B|GO:0004557 GO:0016740 GO:0006796 GO:0009116	0.0001354	3.023	0.661	0.6	Cp_V2_contig_27134	Golgi apparatus	0.4994	0.218657	0.198478	4.57337	5.03833	5.03833
CaCl2	853	probable alpha-galactosidase B|GO:0004557 GO:0016740 GO:0006796 GO:0009116	2.6e-05	2.445	0.711	0.492	Cp_V2_contig_27134	Golgi apparatus	0.4994	0.290798	0.201227	3.43882	4.96951	4.96951
CaCl2	2983	epidermis-specific secreted glycoprotein EP1-like	0.000115	0.365	1.798	1.378	Cp_V2_contig_2034	Extracellular	0.8196	4.92603	3.77534	0.203003	0.264877	4.92603
CaCl2	3011	epidermis-specific secreted glycoprotein EP1-like	0.000732	0.399	1.042	1.932	Cp_V2_contig_2034	Extracellular	0.8196	2.61153	4.84211	0.382917	0.206522	4.84211
CaCl2	1831	early nodulin-like protein 1|GO:0016021 GO:0009055 GO:0022900	3.86e-05	0.553	2.613	1.468	Cp_V2_contig_44594	Cell membrane	0.9816	4.72514	2.65461	0.211634	0.376703	4.72514
CaCl2	833	pectinesterase 2.1-like|GO:0005576 GO:0005618 GO:0005774 GO:0005829 GO:0016021 GO:0004857 GO:0030599 GO:0045330 GO:0009617 GO:0042545 GO:0043086 GO:0045490	0.0001154	0.426	1.761	1.994	Cp_V2_contig_27331	Plastid	0.286	4.1338	4.68075	0.241908	0.213641	4.68075
CaCl2	3512	5-methyltetrahydropteroyltriglutamate--homocysteine methyltransferase|GO:0005737 GO:0003871 GO:0008270 GO:0009086 GO:0032259	0.0006355	2.443	0.525	0.691	Cp_V2_contig_2841	Cytoplasm	0.7903	0.2149	0.282849	4.65333	3.53546	4.65333
CaCl2	2830	probable alpha-galactosidase B|GO:0004557 GO:0016740 GO:0006796 GO:0009116	0.0003166	2.312	0.55	0.498	Cp_V2_contig_27134	Golgi apparatus	0.4994	0.237889	0.215398	4.20364	4.64257	4.64257
CaCl2	834	aspartic proteinase Asp1|GO:0004190 GO:0006508	0.0002481	0.473	2.181	1.623	Cp_V2_contig_3862	Extracellular	0.8869	4.61099	3.43129	0.216873	0.291436	4.61099
CaCl2	3358	luminal-binding protein 5|GO:0005788 GO:0016021 GO:0005524	0.002	3.001	0.653	0.792	Cp_V2_contig_1592	Endoplasmic reticulum	0.7958	0.217594	0.263912	4.59571	3.78914	4.59571
CaCl2	2599	GEM-like protein 4	4.806e-07	0.393	1.648	1.779	Cp_V2_contig_19427	Nucleus	0.6118	4.19338	4.52672	0.238471	0.220911	4.52672
CaCl2	605	epidermis-specific secreted glycoprotein EP1-like	0.0004042	0.454	2.026	1.212	Cp_V2_contig_2034	Extracellular	0.8196	4.46256	2.6696	0.224087	0.374587	4.46256
CaCl2	3481	5-methyltetrahydropteroyltriglutamate--homocysteine methyltransferase|GO:0005737 GO:0003871 GO:0008270 GO:0009086 GO:0032259	0.0007005	2.666	0.599	0.66	Cp_V2_contig_2841	Cytoplasm	0.7903	0.224681	0.247562	4.45075	4.03939	4.45075
CaCl2	824	aspartic proteinase Asp1|GO:0004190 GO:0006508	0.002	0.627	2.772	2.114	Cp_V2_contig_3862	Extracellular	0.8869	4.42105	3.37161	0.22619	0.296594	4.42105
CaCl2	175	5-methyltetrahydropteroyltriglutamate--homocysteine methyltransferase|GO:0005737 GO:0003871 GO:0008270 GO:0009086 GO:0032259	0.0005387	2.426	0.705	0.563	Cp_V2_contig_2841	Cytoplasm	0.7903	0.290602	0.232069	3.44113	4.30906	4.30906
CaCl2	3549	5-methyltetrahydropteroyltriglutamate--homocysteine methyltransferase|GO:0005737 GO:0003871 GO:0008270 GO:0009086 GO:0032259	0.002	2.458	0.607	0.584	Cp_V2_contig_2841	Cytoplasm	0.7903	0.246949	0.237592	4.04942	4.2089	4.2089
CaCl2	3486	5-methyltetrahydropteroyltriglutamate--homocysteine methyltransferase|GO:0005737 GO:0003871 GO:0008270 GO:0009086 GO:0032259	0.0005325	2.519	0.6	0.74	Cp_V2_contig_2841	Cytoplasm	0.7903	0.23819	0.293767	4.19833	3.40405	4.19833
CaCl2	2746	pectinesterase 2.1-like|GO:0005576 GO:0005618 GO:0005774 GO:0005829 GO:0016021 GO:0004857 GO:0030599 GO:0045330 GO:0009617 GO:0042545 GO:0043086 GO:0045490	0.0001478	2.883	0.703	1.377	Cp_V2_contig_27331	Plastid	0.286	0.243843	0.477627	4.101	2.09368	4.101
CaCl2	3469	5-methyltetrahydropteroyltriglutamate--homocysteine methyltransferase|GO:0005737 GO:0003871 GO:0008270 GO:0009086 GO:0032259	0.002	2.899	0.709	0.708	Cp_V2_contig_2841	Cytoplasm	0.7903	0.244567	0.244222	4.08886	4.09463	4.09463
CaCl2	3188	epidermis-specific secreted glycoprotein EP1-like	0.0002966	0.426	1.083	1.741	Cp_V2_contig_2034	Extracellular	0.8196	2.54225	4.08685	0.393352	0.244687	4.08685
CaCl2	3663	5-methyltetrahydropteroyltriglutamate--homocysteine methyltransferase|GO:0005737 GO:0003871 GO:0008270 GO:0009086 GO:0032259	0.0003627	2.525	0.769	0.626	Cp_V2_contig_2841	Cytoplasm	0.7903	0.304554	0.247921	3.28349	4.03355	4.03355
CaCl2	2750	peroxidase N1-like|GO:0005737 GO:0009506 GO:0009519 GO:0009531 GO:0004601 GO:0020037 GO:0046872 GO:0006979 GO:0009664 GO:0009816 GO:0042744 GO:0055114 GO:0098869	9.252e-05	2.017	0.502	0.934	Cp_V2_contig_7765	Mitochondrion	0.6228	0.248884	0.463064	4.01793	2.15953	4.01793
CaCl2	3087	5-methyltetrahydropteroyltriglutamate--homocysteine methyltransferase|GO:0005737 GO:0003871 GO:0008270 GO:0009086 GO:0032259	0.000596	2.539	0.722	0.636	Cp_V2_contig_2841	Cytoplasm	0.7903	0.284364	0.250492	3.51662	3.99214	3.99214
CaCl2	3360	luminal-binding protein 5|GO:0005788 GO:0016021 GO:0005524	0.0006764	2.594	0.654	0.794	Cp_V2_contig_1592	Endoplasmic reticulum	0.7958	0.25212	0.306091	3.96636	3.267	3.96636
CaCl2	1288	coatomer subunit delta-like|GO:0000139 GO:0030126 GO:0006890 GO:0015031	0.0001532	1.947	1.05	0.498	Cp_V2_contig_25516	Cytoplasm	0.5095	0.539291	0.255778	1.85429	3.90964	3.90964
CaCl2	1003	pectinesterase 2.1-like|GO:0005576 GO:0005618 GO:0005774 GO:0005829 GO:0016021 GO:0004857 GO:0030599 GO:0045330 GO:0009617 GO:0042545 GO:0043086 GO:0045490	0.0001985	2.888	0.74	1.684	Cp_V2_contig_27331	Plastid	0.286	0.256233	0.583102	3.9027	1.71496	3.9027
CaCl2	3582	5-methyltetrahydropteroyltriglutamate--homocysteine methyltransferase|GO:0005737 GO:0003871 GO:0008270 GO:0009086 GO:0032259	0.002	2.049	0.529	0.61	Cp_V2_contig_2841	Cytoplasm	0.7903	0.258175	0.297706	3.87335	3.35902	3.87335
CaCl2	3766	5-methyltetrahydropteroyltriglutamate--homocysteine methyltransferase|GO:0005737 GO:0003871 GO:0008270 GO:0009086 GO:0032259	0.008	2.924	0.787	0.759	Cp_V2_contig_2841	Cytoplasm	0.7903	0.269152	0.259576	3.71537	3.85244	3.85244
CaCl2	2843	aspartic proteinase Asp1|GO:0004190 GO:0006508	0.0001084	0.48	1.82	1.764	Cp_V2_contig_3862	Extracellular	0.8869	3.79167	3.675	0.263736	0.272109	3.79167
CaCl2	1392	protein EXORDIUM-like|GO:0016021	0.005	0.609	1.04	2.309	Cp_V2_contig_11618	Extracellular	0.854	1.70772	3.79146	0.585577	0.263751	3.79146
CaCl2	2804	aspartate aminotransferase, cytoplasmic|GO:0005777 GO:0009536 GO:0016020 GO:0004069 GO:0030170 GO:0080130 GO:0006103 GO:0006531 GO:0006536 GO:0009058 GO:0010150	0.004	0.496	1.171	1.865	Cp_V2_contig_1533	Cytoplasm	0.5117	2.36089	3.76008	0.42357	0.265952	3.76008
CaCl2	818	5-methyltetrahydropteroyltriglutamate--homocysteine methyltransferase|GO:0005576 GO:0005829 GO:0009507 GO:0003871 GO:0008270 GO:0008705 GO:0009086 GO:0032259 GO:0050667	1.73e-05	2.204	0.773	0.589	Cp_V2_contig_6364	Mitochondrion	0.5038	0.350726	0.267241	2.85123	3.74194	3.74194
CaCl2	3764	5-methyltetrahydropteroyltriglutamate--homocysteine methyltransferase|GO:0005737 GO:0003871 GO:0008270 GO:0009086 GO:0032259	0.001	2.18	0.715	0.583	Cp_V2_contig_2841	Cytoplasm	0.7903	0.327982	0.267431	3.04895	3.73928	3.73928
CaCl2	1467	osmotin-like protein	0.002	0.582	1.103	2.167	Cp_V2_contig_24735	Extracellular	0.9926	1.89519	3.72337	0.527652	0.268574	3.72337
CaCl2	2894	DUF642 domain-containing protein	2.727e-05	2.226	0.641	0.612	Cp_V2_contig_35743	Extracellular	0.882	0.28796	0.274933	3.4727	3.63725	3.63725
CaCl2	3124	epidermis-specific secreted glycoprotein EP1-like	0.0001184	0.474	1.069	1.709	Cp_V2_contig_2034	Extracellular	0.8196	2.25527	3.60549	0.443405	0.277355	3.60549
CaCl2	2877	beta-galactosidase 10|GO:0005773 GO:0009505 GO:0004565 GO:0030246 GO:0005975 GO:0080167	0.0002544	2.403	0.67	0.671	Cp_V2_contig_14095	Extracellular	0.6077	0.278818	0.279234	3.58657	3.58122	3.58657
CaCl2	3781	5-methyltetrahydropteroyltriglutamate--homocysteine methyltransferase|GO:0005737 GO:0003871 GO:0008270 GO:0009086 GO:0032259	0.0002227	2.327	0.768	0.659	Cp_V2_contig_2841	Cytoplasm	0.7903	0.330039	0.283197	3.02995	3.53111	3.53111
CaCl2	3078	epidermis-specific secreted glycoprotein EP1-like	1.573e-05	0.432	1.525	1.229	Cp_V2_contig_2034	Extracellular	0.8196	3.53009	2.84491	0.283279	0.351505	3.53009
CaCl2	3543	5-methyltetrahydropteroyltriglutamate--homocysteine methyltransferase|GO:0005737 GO:0003871 GO:0008270 GO:0009086 GO:0032259	0.008	2.349	0.672	0.711	Cp_V2_contig_2841	Cytoplasm	0.7903	0.286079	0.302682	3.49554	3.3038	3.49554
CaCl2	2987	epidermis-specific secreted glycoprotein EP1-like	0.001	0.476	1.648	0.881	Cp_V2_contig_2034	Extracellular	0.8196	3.46218	1.85084	0.288835	0.540295	3.46218
CaCl2	2972	epidermis-specific secreted glycoprotein EP1-like	4.118e-05	0.527	1.822	0.971	Cp_V2_contig_2034	Extracellular	0.8196	3.45731	1.8425	0.289243	0.542739	3.45731
CaCl2	3561	5-methyltetrahydropteroyltriglutamate--homocysteine methyltransferase|GO:0005737 GO:0003871 GO:0008270 GO:0009086 GO:0032259	0.003	2.049	0.593	0.615	Cp_V2_contig_2841	Cytoplasm	0.7903	0.289409	0.300146	3.45531	3.33171	3.45531
CaCl2	3177	epidermis-specific secreted glycoprotein EP1-like	8.156e-06	0.465	1.606	1.575	Cp_V2_contig_2034	Extracellular	0.8196	3.45376	3.3871	0.289539	0.295238	3.45376
CaCl2	3173	epidermis-specific secreted glycoprotein EP1-like	0.002	0.358	1.141	1.229	Cp_V2_contig_2034	Extracellular	0.8196	3.18715	3.43296	0.31376	0.291294	3.43296
CaCl2	2821	probable alpha-galactosidase B|GO:0004557 GO:0016740 GO:0006796 GO:0009116	0.0002013	2.634	1.013	0.77	Cp_V2_contig_27134	Golgi apparatus	0.4994	0.384586	0.292331	2.6002	3.42078	3.42078
CaCl2	3119	epidermis-specific secreted glycoprotein EP1-like	0.0002789	0.551	0.721	1.884	Cp_V2_contig_2034	Extracellular	0.8196	1.30853	3.41924	0.764216	0.292463	3.41924
CaCl2	1271	cysteine-rich repeat secretory protein 55	0.0001214	0.744	2.543	0.932	Cp_V2_contig_18196	Extracellular	0.8716	3.41801	1.25269	0.292568	0.798283	3.41801
CaCl2	1083	pectinesterase/pectinesterase inhibitor U1|GO:0005576 GO:0005618 GO:0016021 GO:0030599 GO:0045330 GO:0046910 GO:0042545 GO:0043086 GO:0045490	0.0006365	0.536	0.947	1.831	Cp_V2_contig_3012	Cell membrane	0.3608	1.76679	3.41604	0.565998	0.292736	3.41604
CaCl2	2507	cysteine proteinase inhibitor 5-like|GO:0030414 GO:0010466	0.004	2.253	1.086	0.671	Cp_V2_contig_27854	Extracellular	0.9897	0.482024	0.297825	2.07459	3.35768	3.35768
CaCl2	2612	germin-like protein 5-1|GO:0005576 GO:0005618 GO:0009506 GO:0030145 GO:0045735 GO:0010497 GO:2000280	8.918e-05	0.567	1.892	0.853	Cp_V2_contig_6712	Extracellular	0.8364	3.33686	1.50441	0.299683	0.664713	3.33686
CaCl2	614	epidermis-specific secreted glycoprotein EP1-like	0.004	0.628	2.088	0.96	Cp_V2_contig_2034	Extracellular	0.8196	3.32484	1.52866	0.300766	0.654167	3.32484
CaCl2	176	5-methyltetrahydropteroyltriglutamate--homocysteine methyltransferase|GO:0005737 GO:0003871 GO:0008270 GO:0009086 GO:0032259	0.0003703	2.224	0.74	0.672	Cp_V2_contig_2841	Cytoplasm	0.7903	0.332734	0.302158	3.00541	3.30952	3.30952
CaCl2	2713	lignin-forming anionic peroxidase|GO:0005576 GO:0004601 GO:0020037 GO:0046872 GO:0006979 GO:0042744 GO:0055114 GO:0098869	0.003	0.574	0.763	1.897	Cp_V2_contig_18867	Extracellular	0.621	1.32927	3.30488	0.752294	0.302583	3.30488
CaCl2	3125	epidermis-specific secreted glycoprotein EP1-like	6.109e-05	0.397	1.285	1.297	Cp_V2_contig_2034	Extracellular	0.8196	3.23678	3.267	0.308949	0.306091	3.267
CaCl2	828	aspartic proteinase Asp1|GO:0004190 GO:0006508	0.001	0.622	1.746	2.03	Cp_V2_contig_3862	Extracellular	0.8869	2.80707	3.26367	0.356243	0.306404	3.26367
CaCl2	1105	ferredoxin--NADP reductase, leaf isozyme, chloroplastic|GO:0009535 GO:0009570 GO:0009941 GO:0031977 GO:0048046 GO:0004324 GO:0008266 GO:0019904 GO:0045156 GO:0045157 GO:0009735 GO:0009767 GO:0009817 GO:0042742	7.685e-06	2.109	0.865	0.651	Cp_V2_contig_625	Plastid	0.9987	0.410147	0.308677	2.43815	3.23963	3.23963
CaCl2	3149	epidermis-specific secreted glycoprotein EP1-like	0.0002264	0.626	0.897	2.019	Cp_V2_contig_2034	Extracellular	0.8196	1.43291	3.22524	0.697882	0.310054	3.22524
CaCl2	2607	germin-like protein 5-1|GO:0005576 GO:0005618 GO:0009506 GO:0030145 GO:0045735 GO:0010497 GO:2000280	0.0002805	0.526	1.677	1.021	Cp_V2_contig_6712	Extracellular	0.8364	3.18821	1.94106	0.313655	0.515181	3.18821
CaCl2	2995	epidermis-specific secreted glycoprotein EP1-like	0.002	0.587	1.86	1.122	Cp_V2_contig_2034	Extracellular	0.8196	3.16865	1.91141	0.315591	0.523173	3.16865
CaCl2	1133	ferredoxin--NADP reductase, leaf isozyme, chloroplastic|GO:0009535 GO:0009570 GO:0009941 GO:0031977 GO:0048046 GO:0004324 GO:0008266 GO:0019904 GO:0045156 GO:0045157 GO:0009735 GO:0009767 GO:0009817 GO:0042742	5.843e-06	2.126	0.785	0.677	Cp_V2_contig_625	Plastid	0.9987	0.369238	0.318438	2.70828	3.14032	3.14032
CaCl2	182	5-methyltetrahydropteroyltriglutamate--homocysteine methyltransferase|GO:0005737 GO:0003871 GO:0008270 GO:0009086 GO:0032259	0.0004711	2.121	0.769	0.676	Cp_V2_contig_2841	Cytoplasm	0.7903	0.362565	0.318718	2.75813	3.13757	3.13757
CaCl2	296	5-methyltetrahydropteroyltriglutamate--homocysteine methyltransferase|GO:0005737 GO:0003871 GO:0008270 GO:0009086 GO:0032259	0.0005645	2.067	0.66	0.875	Cp_V2_contig_2841	Cytoplasm	0.7903	0.319303	0.423319	3.13182	2.36229	3.13182
CaCl2	3381	probable glutamate carboxypeptidase 2 isoform X2|GO:0016021 GO:0004180 GO:0006508	0.003	2.241	0.718	1.294	Cp_V2_contig_22796	Extracellular	0.4449	0.320393	0.577421	3.12117	1.73184	3.12117
CaCl2	2876	DUF642 domain-containing protein	0.0001915	2.227	0.733	1.124	Cp_V2_contig_35743	Extracellular	0.882	0.329142	0.504715	3.0382	1.98132	3.0382
CaCl2	1208	xylem cysteine proteinase 1-like|GO:0008234 GO:0006508	8.015e-06	0.745	2.224	0.623	Cp_V2_contig_4248	Lysosome/Vacuole	0.5865	2.98523	0.836242	0.334982	1.19583	2.98523
CaCl2	3378	probable glutamate carboxypeptidase 2 isoform X2|GO:0016021 GO:0004180 GO:0006508	0.003	2.151	0.721	1.164	Cp_V2_contig_22796	Extracellular	0.4449	0.335193	0.541144	2.98336	1.84794	2.98336
CaCl2	3662	5-methyltetrahydropteroyltriglutamate--homocysteine methyltransferase|GO:0005737 GO:0003871 GO:0008270 GO:0009086 GO:0032259	0.0004816	2.083	0.763	0.701	Cp_V2_contig_2841	Cytoplasm	0.7903	0.366299	0.336534	2.73001	2.97147	2.97147
CaCl2	2009	xylem cysteine proteinase 1-like|GO:0008234 GO:0006508	0.002	0.859	2.551	0.607	Cp_V2_contig_4248	Lysosome/Vacuole	0.5865	2.96973	0.706636	0.336731	1.41516	2.96973
CaCl2	1336	epidermis-specific secreted glycoprotein EP1-like	0.005	0.537	1.444	1.593	Cp_V2_contig_2034	Extracellular	0.8196	2.68901	2.96648	0.371884	0.3371	2.96648
CaCl2	2982	epidermis-specific secreted glycoprotein EP1-like	0.0002492	0.591	1.751	1.062	Cp_V2_contig_2034	Extracellular	0.8196	2.96277	1.79695	0.337521	0.556497	2.96277
CaCl2	3275	beta-glucosidase BoGH3B-like|GO:0004553 GO:0005975	0.0007163	1.197	1.982	0.405	Cp_V2_contig_6080	Lysosome/Vacuole	0.666	1.65581	0.338346	0.603935	2.95556	2.95556
CaCl2	2892	beta-galactosidase 10|GO:0005773 GO:0009505 GO:0004565 GO:0030246 GO:0005975 GO:0080167	0.0001039	2.639	0.896	1.144	Cp_V2_contig_14095	Extracellular	0.6077	0.339523	0.433498	2.94531	2.30682	2.94531
CaCl2	2798	polygalacturonase inhibitor	8.73e-05	0.631	1.834	1.212	Cp_V2_contig_385	Extracellular	0.5212	2.9065	1.92076	0.344057	0.520627	2.9065
CaCl2	3571	5-methyltetrahydropteroyltriglutamate--homocysteine methyltransferase|GO:0005737 GO:0003871 GO:0008270 GO:0009086 GO:0032259	0.0006842	1.968	0.741	0.682	Cp_V2_contig_2841	Cytoplasm	0.7903	0.376524	0.346545	2.65587	2.88563	2.88563
CaCl2	1961	dirigent protein 21-like|GO:0005576	0.005	1.773	0.617	0.615	Cp_V1_contig_13884	Extracellular	0.5799	0.347998	0.34687	2.87358	2.88293	2.88293
CaCl2	1356	polygalacturonase inhibitor protein	0.0001169	0.786	0.88	2.243	Cp_V2_contig_1831	Extracellular	0.9558	1.11959	2.85369	0.893182	0.350424	2.85369
CaCl2	3154	epidermis-specific secreted glycoprotein EP1-like	0.0002591	0.618	0.974	1.759	Cp_V2_contig_2034	Extracellular	0.8196	1.57605	2.84628	0.634497	0.351336	2.84628
CaCl2	2690	xylem cysteine proteinase 1-like|GO:0008234 GO:0006508	0.001	0.869	2.458	0.72	Cp_V2_contig_4248	Lysosome/Vacuole	0.5865	2.82854	0.828539	0.353539	1.20694	2.82854
CaCl2	3362	luminal-binding protein 5|GO:0005788 GO:0016021 GO:0005524	0.0007256	2.346	0.833	0.992	Cp_V2_contig_1592	Endoplasmic reticulum	0.7958	0.355072	0.422847	2.81633	2.36492	2.81633
CaCl2	3029	epidermis-specific secreted glycoprotein EP1-like	0.003	0.668	1.868	1.54	Cp_V2_contig_2034	Extracellular	0.8196	2.79641	2.30539	0.357602	0.433766	2.79641
CaCl2	602	epidermis-specific secreted glycoprotein EP1-like	0.0001456	0.623	1.726	1.011	Cp_V2_contig_2034	Extracellular	0.8196	2.77047	1.62279	0.36095	0.616222	2.77047
CaCl2	3273	luminal-binding protein 5|GO:0005788 GO:0016021 GO:0005524	0.002	2.154	0.778	0.901	Cp_V2_contig_1592	Endoplasmic reticulum	0.7958	0.361188	0.418292	2.76864	2.39068	2.76864
CaCl2	2029	nucleoside diphosphate kinase|GO:0005622 GO:0004550 GO:0005524 GO:0046872 GO:0006165 GO:0006183 GO:0006228 GO:0006241	0.003	1.93	0.979	0.708	Cp_V2_contig_944	Cytoplasm	0.5533	0.507254	0.366839	1.9714	2.72599	2.72599
CaCl2	432	beta-glucosidase BoGH3B-like|GO:0004553 GO:0005975	0.000559	0.964	2.598	0.549	Cp_V2_contig_6080	Lysosome/Vacuole	0.666	2.69502	0.569502	0.371055	1.75592	2.69502
CaCl2	1458	osmotin-like protein	0.0006477	0.672	1.126	1.789	Cp_V2_contig_24735	Extracellular	0.9926	1.6756	2.6622	0.596803	0.375629	2.6622
CaCl2	1482	germin-like protein 5-1|GO:0005576 GO:0005618 GO:0009506 GO:0030145 GO:0045735 GO:0010497 GO:2000280	0.005	0.722	1.914	1.577	Cp_V2_contig_6712	Extracellular	0.8364	2.65097	2.18421	0.37722	0.457831	2.65097
CaCl2	3031	epidermis-specific secreted glycoprotein EP1-like	0.0004213	0.604	1.597	1.559	Cp_V2_contig_2034	Extracellular	0.8196	2.64404	2.58113	0.378209	0.387428	2.64404
CaCl2	576	epidermis-specific secreted glycoprotein EP1-like	4.869e-05	0.605	1.019	1.586	Cp_V2_contig_2034	Extracellular	0.8196	1.6843	2.62149	0.593719	0.381463	2.62149
CaCl2	278	subtilisin-like protease SBT1.9|GO:0004252 GO:0006508	0.003	0.637	1.611	1.657	Cp_V2_contig_28170	Extracellular	0.7338	2.52904	2.60126	0.395407	0.38443	2.60126
CaCl2	1402	probable methionine--tRNA ligase|GO:0005829 GO:0000049 GO:0004825 GO:0005524 GO:0006431	0.01	2.102	1.015	0.813	Cp_V2_contig_1873	Cytoplasm	0.5942	0.482873	0.386775	2.07094	2.58549	2.58549
CaCl2	1822	nascent polypeptide-associated complex subunit alpha-like protein 1|GO:0005854 GO:0016021	0.0002398	1.571	1.068	0.609	Cp_V2_contig_2810	Nucleus	0.8966	0.679822	0.387651	1.47097	2.57964	2.57964
CaCl2	1461	proteasome subunit alpha type-2-A|GO:0005634 GO:0005737 GO:0019773 GO:0004298 GO:0006511	0.001	1.75	1.375	0.682	Cp_V2_contig_14967	Cytoplasm	0.7574	0.785714	0.389714	1.27273	2.56598	2.56598
CaCl2	3156	epidermis-specific secreted glycoprotein EP1-like	0.002	0.637	1.06	1.615	Cp_V2_contig_2034	Extracellular	0.8196	1.66405	2.53532	0.600943	0.394427	2.53532
CaCl2	3267	epidermis-specific secreted glycoprotein EP1-like	0.0001837	1.939	1.145	0.769	Cp_V2_contig_2034	Extracellular	0.8196	0.590511	0.396596	1.69345	2.52146	2.52146
CaCl2	1150	expansin-like A2|GO:0005576 GO:0019953	0.003	2.26	1.05	0.905	Cp_V2_contig_29062	Extracellular	0.7913	0.464602	0.400442	2.15238	2.49724	2.49724
CaCl2	1100	vignain [Artemisia annua]	4.167e-05	0.961	2.384	0.747	PWA77671.1	Mitochondrion	0.4803	2.48075	0.777315	0.403104	1.28648	2.48075
CaCl2	1834	serine carboxypeptidase-like 45|GO:0004185 GO:0006508	0.007	1.313	0.533	1.194	Cp_V2_contig_21410	Extracellular	0.7595	0.405941	0.909368	2.46341	1.09966	2.46341
CaCl2	1825	DNA-binding related protein|GO:0003677	0.0007255	1.593	1.091	0.652	Cp_V2_contig_17442	Cytoplasm	0.87	0.684871	0.409291	1.46013	2.44325	2.44325
CaCl2	3445	beta-glucosidase 44-like|GO:0005634 GO:0016021 GO:0004721 GO:0008422 GO:0005975 GO:0006397 GO:0006470 GO:1901657	0.007	0.81	1.978	0.642	Cp_V2_contig_36631	Extracellular	0.5851	2.44198	0.792593	0.409505	1.26168	2.44198
CaCl2	433	receptor-like protein 12	0.006	1.872	1.544	0.769	Cp_V2_contig_834	Endoplasmic reticulum	0.3813	0.824786	0.410791	1.21244	2.43433	2.43433
CaCl2	3605	5-methyltetrahydropteroyltriglutamate--homocysteine methyltransferase|GO:0005737 GO:0003871 GO:0008270 GO:0009086 GO:0032259	0.001	1.724	0.71	0.991	Cp_V2_contig_2841	Cytoplasm	0.7903	0.411833	0.574826	2.42817	1.73966	2.42817
CaCl2	1540	PRp27-like protein	0.0007594	0.836	0.716	2.012	Cp_V2_contig_7272	Extracellular	0.3969	0.856459	2.4067	1.1676	0.415507	2.4067
CaCl2	2689	protein EXORDIUM-like|GO:0005615 GO:0005794 GO:0005829 GO:0009505 GO:0016020 GO:0048046 GO:0009741	0.0003374	1.713	0.717	1.544	Cp_V2_contig_38545	Extracellular	0.8659	0.418564	0.901343	2.38912	1.10946	2.38912
CaCl2	1486	superoxide dismutase [Mn], mitochondrial|GO:0004784 GO:0046872 GO:0019430 GO:0055114	5.858e-05	1.849	0.775	0.977	Cp_V2_contig_5918	Mitochondrion	0.9404	0.419145	0.528394	2.38581	1.89253	2.38581
CaCl2	3295	receptor-like protein 12	0.007	1.907	1.022	0.802	Cp_V2_contig_834	Endoplasmic reticulum	0.3813	0.53592	0.420556	1.86595	2.37781	2.37781
CaCl2	1747	serine carboxypeptidase-like 20|GO:0005773 GO:0005777 GO:0004185 GO:0016747 GO:0019748 GO:0051603	0.0002002	1.279	1.677	0.541	Cp_V2_contig_11104	Lysosome/Vacuole	0.4767	1.31118	0.422987	0.762671	2.36414	2.36414
CaCl2	3614	5-methyltetrahydropteroyltriglutamate--homocysteine methyltransferase|GO:0005737 GO:0003871 GO:0008270 GO:0009086 GO:0032259	0.007	1.511	0.64	0.969	Cp_V2_contig_2841	Cytoplasm	0.7903	0.423561	0.641297	2.36094	1.55934	2.36094
CaCl2	3219	epidermis-specific secreted glycoprotein EP1-like	0.0006941	0.794	0.761	1.87	Cp_V2_contig_2034	Extracellular	0.8196	0.958438	2.35516	1.04336	0.424599	2.35516
CaCl2	1019	enoyl-[acyl-carrier-protein] reductase [NADH], chloroplastic-like|GO:0004318 GO:0055114	0.008	1.719	1.344	0.731	Cp_V2_contig_16029	Plastid	0.9983	0.78185	0.425247	1.27902	2.35157	2.35157
CaCl2	773	PREDICTED: endoglucanase 3-like [Erythranthe guttata]	0.001	1.654	0.8	0.709	XP_012846291.1	Extracellular	0.9215	0.483676	0.428658	2.0675	2.33286	2.33286
CaCl2	3886	epidermis-specific secreted glycoprotein EP1-like	0.0005401	0.699	1.627	1.207	Cp_V2_contig_2034	Extracellular	0.8196	2.32761	1.72675	0.429625	0.579122	2.32761
CaCl2	1500	superoxide dismutase [Mn], mitochondrial|GO:0004784 GO:0046872 GO:0019430 GO:0055114	0.002	1.684	0.725	1.291	Cp_V2_contig_5918	Mitochondrion	0.9404	0.430523	0.766627	2.32276	1.30442	2.32276
CaCl2	3140	epidermis-specific secreted glycoprotein EP1-like	0.0002764	0.706	1.637	1.16	Cp_V2_contig_2034	Extracellular	0.8196	2.3187	1.64306	0.431277	0.608621	2.3187
CaCl2	1233	xylem cysteine proteinase 1-like|GO:0008234 GO:0006508	0.000287	1.739	0.984	0.75	Cp_V2_contig_4248	Lysosome/Vacuole	0.5865	0.565842	0.431282	1.76728	2.31867	2.31867
CaCl2	1874	kiwellin|GO:0005576	0.0008	0.523	1.195	1.206	Cp_V2_contig_18232	Extracellular	0.8755	2.28489	2.30593	0.437657	0.433665	2.30593
CaCl2	783	PREDICTED: endoglucanase 3-like [Erythranthe guttata]	0.0002843	1.43	0.622	0.678	XP_012846291.1	Extracellular	0.9215	0.434965	0.474126	2.29904	2.10914	2.29904
CaCl2	1473	proteasome subunit alpha type-2-A|GO:0005634 GO:0005737 GO:0019773 GO:0004298 GO:0006511	0.0001635	1.538	1.376	0.669	Cp_V2_contig_14967	Cytoplasm	0.7574	0.894668	0.43498	1.11773	2.29895	2.29895
CaCl2	2594	polyubiquitin 11|GO:0005773 GO:0016874 GO:0010224	0.0003174	1.489	0.649	0.908	Cp_V2_contig_103	Cytoplasm	0.7073	0.435863	0.609805	2.2943	1.63987	2.2943
CaCl2	1455	osmotin-like protein	0.0003442	0.666	1.142	1.526	Cp_V2_contig_24735	Extracellular	0.9926	1.71471	2.29129	0.583187	0.436435	2.29129
CaCl2	1321	epidermis-specific secreted glycoprotein EP1-like	3.524e-05	0.655	1.499	1.188	Cp_V2_contig_2034	Extracellular	0.8196	2.28855	1.81374	0.436958	0.551347	2.28855
CaCl2	3841	PREDICTED: 5-methyltetrahydropteroyltriglutamate--homocysteine methyltransferase 2 [Musa acuminata subsp. malaccensis]	0.001	1.69	0.739	0.941	XP_009398356.1	Cytoplasm	0.7813	0.437278	0.556805	2.28687	1.79596	2.28687
CaCl2	3822	5-methyltetrahydropteroyltriglutamate--homocysteine methyltransferase|GO:0005737 GO:0003871 GO:0008270 GO:0009086 GO:0032259	0.002	1.741	0.763	0.942	Cp_V2_contig_2841	Cytoplasm	0.7903	0.438254	0.541068	2.28178	1.8482	2.28178
CaCl2	1435	osmotin-like protein	0.004	0.709	1.609	0.733	Cp_V2_contig_24735	Extracellular	0.9926	2.26939	1.03385	0.440646	0.967258	2.26939
CaCl2	3741	5-methyltetrahydropteroyltriglutamate--homocysteine methyltransferase|GO:0005737 GO:0003871 GO:0008270 GO:0009086 GO:0032259	0.001	1.535	0.829	0.69	Cp_V2_contig_699	Cytoplasm	0.755	0.540065	0.449511	1.85163	2.22464	2.22464
CaCl2	3034	polyphenol oxidase I, chloroplastic-like|GO:0004097 GO:0046872 GO:0046148 GO:0055114	0.008	1.139	0.571	0.514	Cp_V2_contig_1743	Plastid	0.9995	0.501317	0.451273	1.99475	2.21595	2.21595
CaCl2	618	epidermis-specific secreted glycoprotein EP1-like	3.043e-05	0.697	1.537	0.99	Cp_V2_contig_2034	Extracellular	0.8196	2.20516	1.42037	0.453481	0.70404	2.20516
CaCl2	3254	luminal-binding protein 5|GO:0005788 GO:0016021 GO:0005524	0.003	1.855	0.844	0.964	Cp_V2_contig_1592	Endoplasmic reticulum	0.7958	0.454987	0.519677	2.19787	1.92427	2.19787
CaCl2	1534	PRp27-like protein	0.0001261	0.839	0.782	1.83	Cp_V2_contig_7272	Extracellular	0.3969	0.932062	2.18117	1.07289	0.45847	2.18117
CaCl2	3253	heat shock 70 kDa protein, mitochondrial|GO:0005524 GO:0051082 GO:0006457	0.007	1.41	0.653	1.98	Cp_V2_contig_16713	Mitochondrion	0.9942	0.463121	1.40426	2.15926	0.712121	2.15926
CaCl2	609	epidermis-specific secreted glycoprotein EP1-like	0.0003824	0.773	1.665	1.18	Cp_V2_contig_2034	Extracellular	0.8196	2.15395	1.52652	0.464264	0.655085	2.15395
CaCl2	1194	serine carboxypeptidase-like 45|GO:0004185 GO:0006508	2.813e-05	0.919	1.969	0.635	Cp_V2_contig_21410	Extracellular	0.7595	2.14255	0.690968	0.466734	1.44724	2.14255
CaCl2	3696	Monocopper oxidase-like protein SKS1 [Morella rubra]	0.002	0.73	1.054	1.564	KAB1210850.1	Cell membrane	0.5776	1.44384	2.14247	0.6926	0.466752	2.14247
CaCl2	1272	cysteine-rich repeat secretory protein 55	0.0006194	0.87	1.862	1.164	Cp_V2_contig_18196	Extracellular	0.8716	2.14023	1.33793	0.46724	0.747423	2.14023
CaCl2	717	ectonucleotide pyrophosphatase/phosphodiesterase family member 1-like|GO:0005773 GO:0016021 GO:0016740 GO:0035529 GO:0008152	0.01	0.624	1.218	1.327	Cp_V2_contig_216	Cell membrane	0.4604	1.95192	2.1266	0.512315	0.470234	2.1266
CaCl2	1433	osmotin-like protein	0.002	0.583	1.007	1.233	Cp_V2_contig_24735	Extracellular	0.9926	1.72727	2.11492	0.578947	0.47283	2.11492
CaCl2	1394	dirigent protein 22-like|GO:0005576	0.002	0.569	1.198	0.744	Cp_V2_contig_42718	Extracellular	0.8538	2.10545	1.30756	0.474958	0.764785	2.10545
CaCl2	542	epidermis-specific secreted glycoprotein EP1-like	0.0009091	0.75	0.961	1.576	Cp_V2_contig_2034	Extracellular	0.8196	1.28133	2.10133	0.780437	0.475888	2.10133
CaCl2	2874	alpha-galactosidase 1|GO:0009505 GO:0016021 GO:0048046 GO:0052692 GO:0005975 GO:0071555	0.0006728	0.795	1.664	0.891	Cp_V2_contig_5760	Extracellular	0.7477	2.09308	1.12075	0.477764	0.892256	2.09308
CaCl2	1180	xylem cysteine proteinase 1-like|GO:0008234 GO:0006508	0.0001466	1.078	2.25	0.703	Cp_V2_contig_4248	Lysosome/Vacuole	0.5865	2.0872	0.652134	0.479111	1.53343	2.0872
CaCl2	3356	luminal-binding protein 5|GO:0005788 GO:0016021 GO:0005524	0.009	1.66	0.801	1.451	Cp_V2_contig_1592	Endoplasmic reticulum	0.7958	0.48253	0.874096	2.07241	1.14404	2.07241
CaCl2	2567	polyphenol oxidase I, chloroplastic-like|GO:0004097 GO:0046872 GO:0046148 GO:0055114	0.0003268	1.451	0.701	1.335	Cp_V2_contig_7260	Plastid	0.9995	0.483115	0.920055	2.0699	1.08689	2.0699
CaCl2	1847	dirigent protein 21-like|GO:0005576	0.0003932	0.568	1.175	0.943	Cp_V1_contig_13884	Extracellular	0.5799	2.06866	1.66021	0.483404	0.602333	2.06866
CaCl2	715	ectonucleotide pyrophosphatase/phosphodiesterase family member 1-like|GO:0005773 GO:0016021 GO:0016740 GO:0035529 GO:0008152	0.0003059	0.626	1.29	1.166	Cp_V2_contig_216	Cell membrane	0.4604	2.0607	1.86262	0.485271	0.536878	2.0607
CaCl2	722	ectonucleotide pyrophosphatase/phosphodiesterase family member 1-like|GO:0005773 GO:0016021 GO:0016740 GO:0035529 GO:0008152	0.0002664	0.701	1.434	0.935	Cp_V2_contig_216	Cell membrane	0.4604	2.04565	1.33381	0.488842	0.749733	2.04565
CaCl2	3118	epidermis-specific secreted glycoprotein EP1-like	0.004	0.809	1.556	1.631	Cp_V2_contig_2034	Extracellular	0.8196	1.92336	2.01607	0.519923	0.496015	2.01607
CaCl2	2684	germin-like protein 5-1|GO:0005576 GO:0005618 GO:0009506 GO:0030145 GO:0045735 GO:0010497 GO:2000280	0.000112	0.846	1.682	0.773	Cp_V2_contig_6712	Extracellular	0.8364	1.98818	0.913712	0.502973	1.09444	1.98818
CaCl2	744	beta-galactosidase 10|GO:0005773 GO:0009505 GO:0004565 GO:0030246 GO:0005975 GO:0080167	0.0001498	1.468	0.766	1.134	Cp_V2_contig_14095	Extracellular	0.6077	0.521798	0.77248	1.91645	1.29453	1.91645
CaCl2	776	PREDICTED: endoglucanase 3-like [Erythranthe guttata]	0.002	1.315	0.697	0.729	XP_012846291.1	Extracellular	0.9215	0.530038	0.554373	1.88666	1.80384	1.88666
CaCl2	2541	nascent polypeptide-associated complex subunit alpha-like protein 1|GO:0005854 GO:0016021	0.0005282	1.306	1.581	0.696	Cp_V2_contig_2810	Nucleus	0.8966	1.21057	0.532925	0.826059	1.87644	1.87644
CaCl2	2868	aspartate aminotransferase, cytoplasmic|GO:0005777 GO:0009536 GO:0016020 GO:0004069 GO:0030170 GO:0080130 GO:0006103 GO:0006531 GO:0006536 GO:0009058 GO:0010150	0.0007009	1.134	0.61	1.096	Cp_V2_contig_1533	Cytoplasm	0.5117	0.537919	0.96649	1.85902	1.03467	1.85902
CaCl2	688	apyrase-like|GO:0016020 GO:0000166 GO:0016818	2.087e-06	0.946	1.342	0.517	Cp_V2_contig_11973	Extracellular	0.6902	1.4186	0.546512	0.704918	1.82979	1.82979
CaCl2	1493	superoxide dismutase [Mn], mitochondrial|GO:0004784 GO:0046872 GO:0019430 GO:0055114	0.009	1.38	0.764	1.529	Cp_V2_contig_5918	Mitochondrion	0.9404	0.553623	1.10797	1.80628	0.902551	1.80628
CaCl2	1174	xylem cysteine proteinase 1-like|GO:0008234 GO:0006508	0.001	1.014	1.802	0.584	Cp_V2_contig_4248	Lysosome/Vacuole	0.5865	1.77712	0.575937	0.562708	1.7363	1.77712
CaCl2	785	endoglucanase 9 [Spinacia oleracea]	0.0004198	1.227	0.692	0.741	XP_021856904.1	Extracellular	0.5845	0.563977	0.603912	1.77312	1.65587	1.77312
CaCl2	3613	5-methyltetrahydropteroyltriglutamate--homocysteine methyltransferase|GO:0005737 GO:0003871 GO:0008270 GO:0009086 GO:0032259	0.004	1.407	0.806	0.82	Cp_V2_contig_2841	Cytoplasm	0.7903	0.57285	0.5828	1.74566	1.71585	1.74566
CaCl2	2043	thioredoxin H2|GO:0005739 GO:0005829 GO:0005886 GO:0015035 GO:0016671 GO:0006662 GO:0045454 GO:0055114	0.003	1.285	0.848	0.748	Cp_V2_contig_1110	Plastid	0.2748	0.659922	0.582101	1.51533	1.71791	1.71791
CaCl2	1854	protein disulfide-isomerase-like|GO:0005788 GO:0003756 GO:0006457 GO:0034976 GO:0045454	0.009	0.71	1.217	0.883	Cp_V2_contig_13076	Endoplasmic reticulum	0.7585	1.71408	1.24366	0.583402	0.804077	1.71408
CaCl2	2668	NADH-cytochrome b5 reductase-like protein|GO:0005739 GO:0005794 GO:0009505 GO:0016021 GO:0004128 GO:0005507 GO:0009651 GO:0055114	0.0006885	1.489	0.882	0.931	Cp_V2_contig_15439	Mitochondrion	0.9599	0.592344	0.625252	1.68821	1.59936	1.68821
CaCl2	3584	5-methyltetrahydropteroyltriglutamate--homocysteine methyltransferase|GO:0005737 GO:0003871 GO:0008270 GO:0009086 GO:0032259	0.007	1.471	0.927	0.891	Cp_V2_contig_2841	Cytoplasm	0.7903	0.630184	0.60571	1.58684	1.65095	1.65095
CaCl2	968	malate dehydrogenase, mitochondrial|GO:0030060 GO:0005975 GO:0006099 GO:0006108	0.009	1.343	0.825	0.83	Cp_V2_contig_5087	Mitochondrion	0.9684	0.614296	0.618019	1.62788	1.61807	1.62788
CaCl2	1203	xylem cysteine proteinase 1-like|GO:0008234 GO:0006508	7.926e-05	0.892	1.449	0.636	Cp_V2_contig_4248	Lysosome/Vacuole	0.5865	1.62444	0.713004	0.615597	1.40252	1.62444
CaCl2	1292	cysteine-rich repeat secretory protein 55	0.005	1.065	1.691	1.172	Cp_V2_contig_18196	Extracellular	0.8716	1.58779	1.10047	0.629805	0.908703	1.58779
CaCl2	3729	5-methyltetrahydropteroyltriglutamate--homocysteine methyltransferase|GO:0005737 GO:0003871 GO:0008270 GO:0009086 GO:0032259	0.003	0.948	1.436	1.022	Cp_V2_contig_2841	Cytoplasm	0.7903	1.51477	1.07806	0.660167	0.927593	1.51477
CaCl2	945	fructose-bisphosphate aldolase 6, cytosolic|GO:0004332 GO:0006096	0.003	1.244	0.865	1.871	Cp_V2_contig_328	Cytoplasm	0.5138	0.695338	1.50402	1.43815	0.664885	1.50402
EGTA	3309	epidermis-specific secreted glycoprotein EP1-like	6.038e-06	0.051	3.468	1.723	Cp_V2_contig_2034	Extracellular	0.8196	68	33.7843	0.0147059	0.0295995	68
EGTA	3314	epidermis-specific secreted glycoprotein EP1-like	1.522e-06	0.05	2.711	1.5	Cp_V2_contig_2034	Extracellular	0.8196	54.22	30	0.0184434	0.0333333	54.22
EGTA	3315	epidermis-specific secreted glycoprotein EP1-like	1.478e-05	0.09	2.505	2.554	Cp_V2_contig_2034	Extracellular	0.8196	27.8333	28.3778	0.0359281	0.0352388	28.3778
EGTA	769	epidermis-specific secreted glycoprotein EP1-like	2.506e-06	0.096	2.639	1.113	Cp_V2_contig_2034	Extracellular	0.8196	27.4896	11.5938	0.0363774	0.0862534	27.4896
EGTA	3005	epidermis-specific secreted glycoprotein EP1-like	2.178e-05	0.111	2.017	2.629	Cp_V2_contig_2034	Extracellular	0.8196	18.1712	23.6847	0.0550322	0.0422214	23.6847
EGTA	3014	epidermis-specific secreted glycoprotein EP1-like	1.63e-05	0.104	2.159	1.376	Cp_V2_contig_2034	Extracellular	0.8196	20.7596	13.2308	0.0481704	0.0755814	20.7596
EGTA	2978	epidermis-specific secreted glycoprotein EP1-like	3.743e-05	0.143	1.885	2.855	Cp_V2_contig_2034	Extracellular	0.8196	13.1818	19.965	0.0758621	0.0500876	19.965
EGTA	3047	epidermis-specific secreted glycoprotein EP1-like	0.0003727	0.255	1.41	4.192	Cp_V2_contig_2034	Extracellular	0.8196	5.52941	16.4392	0.180851	0.0608302	16.4392
EGTA	2940	epidermis-specific secreted glycoprotein EP1-like	1.239e-05	0.156	2.48	1.295	Cp_V2_contig_2034	Extracellular	0.8196	15.8974	8.30128	0.0629032	0.120463	15.8974
EGTA	3083	epidermis-specific secreted glycoprotein EP1-like	4.603e-05	0.161	1.6	2.508	Cp_V2_contig_2034	Extracellular	0.8196	9.93789	15.5776	0.100625	0.0641946	15.5776
EGTA	3316	epidermis-specific secreted glycoprotein EP1-like	6.054e-05	0.177	2.254	2.658	Cp_V2_contig_2034	Extracellular	0.8196	12.7345	15.0169	0.0785271	0.0665914	15.0169
EGTA	2788	pectinesterase 2.1-like|GO:0005576 GO:0005618 GO:0005774 GO:0005829 GO:0016021 GO:0004857 GO:0030599 GO:0045330 GO:0009617 GO:0042545 GO:0043086 GO:0045490	0.001	6.241	0.439	0.789	Cp_V2_contig_27331	Plastid	0.286	0.0703413	0.126422	14.2164	7.91001	14.2164
EGTA	3006	epidermis-specific secreted glycoprotein EP1-like	3.933e-05	0.186	1.598	2.598	Cp_V2_contig_2034	Extracellular	0.8196	8.5914	13.9677	0.116395	0.0715935	13.9677
EGTA	3116	epidermis-specific secreted glycoprotein EP1-like	0.0003934	0.301	0.964	4.13	Cp_V2_contig_2034	Extracellular	0.8196	3.20266	13.7209	0.312241	0.0728814	13.7209
EGTA	763	leucine-rich repeat receptor-like protein kinase PXC2|GO:0016301 GO:0032440 GO:0016310 GO:0055114	2.648e-06	0.154	2.029	1.812	Cp_V2_contig_3240	Extracellular	0.7005	13.1753	11.7662	0.0758995	0.084989	13.1753
EGTA	3015	epidermis-specific secreted glycoprotein EP1-like	2.261e-05	0.167	2.167	1.5	Cp_V2_contig_2034	Extracellular	0.8196	12.976	8.98204	0.0770651	0.111333	12.976
EGTA	3072	epidermis-specific secreted glycoprotein EP1-like	0.0002541	0.226	1.936	2.91	Cp_V2_contig_2034	Extracellular	0.8196	8.56637	12.8761	0.116736	0.0776632	12.8761
EGTA	2777	pectinesterase 2.1-like|GO:0005576 GO:0005618 GO:0005774 GO:0005829 GO:0016021 GO:0004857 GO:0030599 GO:0045330 GO:0009617 GO:0042545 GO:0043086 GO:0045490	0.003	6.558	0.537	1.599	Cp_V2_contig_27331	Plastid	0.286	0.0818847	0.243824	12.2123	4.10131	12.2123
EGTA	2974	epidermis-specific secreted glycoprotein EP1-like	2.161e-05	0.171	1.716	1.972	Cp_V2_contig_2034	Extracellular	0.8196	10.0351	11.5322	0.0996503	0.086714	11.5322
EGTA	2945	leucine-rich repeat receptor-like protein kinase PXC2|GO:0016301 GO:0032440 GO:0016310 GO:0055114	3.218e-05	0.275	3.066	1.378	Cp_V2_contig_3240	Extracellular	0.7005	11.1491	5.01091	0.0896934	0.199565	11.1491
EGTA	846	probable alpha-galactosidase B|GO:0004557 GO:0016740 GO:0006796 GO:0009116	7.698e-07	3.101	0.297	0.292	Cp_V2_contig_27134	Golgi apparatus	0.4994	0.0957756	0.0941632	10.4411	10.6199	10.6199
EGTA	3342	epidermis-specific secreted glycoprotein EP1-like	4.588e-05	0.167	1.21	1.717	Cp_V2_contig_2034	Extracellular	0.8196	7.24551	10.2814	0.138017	0.0972627	10.2814
EGTA	3336	epidermis-specific secreted glycoprotein EP1-like	0.0001241	0.247	1.302	2.481	Cp_V2_contig_2034	Extracellular	0.8196	5.27126	10.0445	0.189708	0.0995566	10.0445
EGTA	1251	thaumatin-like protein	4.059e-07	3.29	0.377	0.329	Cp_V2_contig_3875	Extracellular	0.9998	0.11459	0.1	8.72679	10	10
EGTA	2958	epidermis-specific secreted glycoprotein EP1-like	9.491e-06	0.164	1.624	1.633	Cp_V2_contig_2034	Extracellular	0.8196	9.90244	9.95732	0.100985	0.100429	9.95732
EGTA	3323	epidermis-specific secreted glycoprotein EP1-like	7.044e-05	0.254	1.304	2.443	Cp_V2_contig_2034	Extracellular	0.8196	5.13386	9.61811	0.194785	0.103971	9.61811
EGTA	3341	epidermis-specific secreted glycoprotein EP1-like	0.0001677	0.209	1.214	1.971	Cp_V2_contig_2034	Extracellular	0.8196	5.80861	9.43062	0.172158	0.106038	9.43062
EGTA	1435	epidermis-specific secreted glycoprotein EP1-like	5.658e-05	0.216	2.01	1.526	Cp_V2_contig_2034	Extracellular	0.8196	9.30556	7.06481	0.107463	0.141547	9.30556
EGTA	3027	epidermis-specific secreted glycoprotein EP1-like	2.703e-05	0.185	1.606	1.72	Cp_V2_contig_2034	Extracellular	0.8196	8.68108	9.2973	0.115193	0.107558	9.2973
EGTA	3286	pectinesterase 2.1-like|GO:0005576 GO:0005618 GO:0005774 GO:0005829 GO:0016021 GO:0004857 GO:0030599 GO:0045330 GO:0009617 GO:0042545 GO:0043086 GO:0045490	0.000238	4.238	0.458	1.503	Cp_V2_contig_27331	Plastid	0.286	0.10807	0.354648	9.25328	2.81969	9.25328
EGTA	3322	leucine-rich repeat receptor-like protein kinase PXC2|GO:0016301 GO:0032440 GO:0016310 GO:0055114	0.000562	0.286	2.636	1.383	Cp_V2_contig_3240	Extracellular	0.7005	9.21678	4.83566	0.108498	0.206797	9.21678
EGTA	3302	beta-galactosidase 10|GO:0005773 GO:0009505 GO:0004565 GO:0030246 GO:0005975 GO:0080167	2.242e-07	4.345	0.476	0.956	Cp_V2_contig_14095	Extracellular	0.6077	0.109551	0.220023	9.12815	4.54498	9.12815
EGTA	3037	epidermis-specific secreted glycoprotein EP1-like	0.001	0.418	1.163	3.746	Cp_V2_contig_2034	Extracellular	0.8196	2.7823	8.96172	0.359415	0.111586	8.96172
EGTA	2770	peroxidase 47|GO:0005576 GO:0016021 GO:0004601 GO:0020037 GO:0046872 GO:0006979 GO:0042744 GO:0055114 GO:0098869	5.861e-06	3.33	0.385	0.649	Cp_V2_contig_4379	Extracellular	0.4604	0.115616	0.194895	8.64935	5.13097	8.64935
EGTA	958	probable alpha-galactosidase B|GO:0004557 GO:0016740 GO:0006796 GO:0009116	3.073e-07	3.193	0.778	0.383	Cp_V2_contig_27134	Golgi apparatus	0.4994	0.243658	0.11995	4.10411	8.33681	8.33681
EGTA	2782	pectinesterase 2.1-like|GO:0005576 GO:0005618 GO:0005774 GO:0005829 GO:0016021 GO:0004857 GO:0030599 GO:0045330 GO:0009617 GO:0042545 GO:0043086 GO:0045490	0.000813	4.445	0.536	1.633	Cp_V2_contig_27331	Plastid	0.286	0.120585	0.367379	8.29291	2.72198	8.29291
EGTA	3115	epidermis-specific secreted glycoprotein EP1-like	0.0006198	0.37	1.055	3.011	Cp_V2_contig_2034	Extracellular	0.8196	2.85135	8.13784	0.350711	0.122883	8.13784
EGTA	3265	epidermis-specific secreted glycoprotein EP1-like	0.0001038	0.329	2.484	1.141	Cp_V2_contig_2034	Extracellular	0.8196	7.55015	3.46809	0.132448	0.288344	7.55015
EGTA	2226	polyphenol oxidase I, chloroplastic-like|GO:0004097 GO:0046872 GO:0046148 GO:0055114	2.109e-05	2.961	0.447	0.394	Cp_V2_contig_7260	Plastid	0.9995	0.150963	0.133063	6.62416	7.51523	7.51523
EGTA	1053	peroxidase N1-like|GO:0005737 GO:0009506 GO:0009519 GO:0009531 GO:0004601 GO:0020037 GO:0046872 GO:0006979 GO:0009664 GO:0009816 GO:0042744 GO:0055114 GO:0098869	5.447e-06	2.185	0.294	0.834	Cp_V2_contig_7765	Mitochondrion	0.6228	0.134554	0.381693	7.43197	2.6199	7.43197
EGTA	3298	dirigent protein 21-like [Sesamum indicum]	0.003	6.171	1.066	0.845	XP_011088570.1	Extracellular	0.5799	0.172743	0.136931	5.78893	7.30296	7.30296
EGTA	2803	pectinesterase 2.1-like|GO:0005576 GO:0005618 GO:0005774 GO:0005829 GO:0016021 GO:0004857 GO:0030599 GO:0045330 GO:0009617 GO:0042545 GO:0043086 GO:0045490	7.424e-06	3.013	0.427	1.123	Cp_V2_contig_27331	Plastid	0.286	0.141719	0.372718	7.05621	2.68299	7.05621
EGTA	756	epidermis-specific secreted glycoprotein EP1-like	2.263e-06	0.221	1.557	0.966	Cp_V2_contig_2034	Extracellular	0.8196	7.04525	4.37104	0.14194	0.228778	7.04525
EGTA	3127	epidermis-specific secreted glycoprotein EP1-like	7.642e-05	0.258	1.703	1.771	Cp_V2_contig_2034	Extracellular	0.8196	6.60078	6.86434	0.151497	0.14568	6.86434
EGTA	2954	epidermis-specific secreted glycoprotein EP1-like	1.136e-05	0.256	1.688	1.288	Cp_V2_contig_2034	Extracellular	0.8196	6.59375	5.03125	0.151659	0.198758	6.59375
EGTA	960	probable alpha-galactosidase B|GO:0004557 GO:0016740 GO:0006796 GO:0009116	6.764e-06	2.606	0.454	0.408	Cp_V2_contig_27134	Golgi apparatus	0.4994	0.174213	0.156562	5.74009	6.38725	6.38725
EGTA	2004	polyphenol oxidase I, chloroplastic-like|GO:0004097 GO:0046872 GO:0046148 GO:0055114	5.287e-05	3.672	0.593	1.176	Cp_V2_contig_1743	Plastid	0.9995	0.161492	0.320261	6.19224	3.12245	6.19224
EGTA	734	epidermis-specific secreted glycoprotein EP1-like	6.067e-06	0.285	1.717	1.193	Cp_V2_contig_2034	Extracellular	0.8196	6.02456	4.18596	0.165987	0.238894	6.02456
EGTA	2735	expansin-like A2|GO:0005576 GO:0019953	4.234e-05	4.025	0.98	0.703	Cp_V2_contig_29062	Extracellular	0.7913	0.243478	0.174658	4.10714	5.72546	5.72546
EGTA	3319	leucine-rich repeat receptor-like protein kinase PXC2|GO:0016301 GO:0032440 GO:0016310 GO:0055114	0.0003083	0.412	2.353	1.627	Cp_V2_contig_3240	Extracellular	0.7005	5.71117	3.94903	0.175096	0.253227	5.71117
EGTA	3317	leucine-rich repeat receptor-like protein kinase PXC2|GO:0016301 GO:0032440 GO:0016310 GO:0055114	0.0007276	0.493	2.782	1.487	Cp_V2_contig_3240	Extracellular	0.7005	5.643	3.01623	0.177211	0.33154	5.643
EGTA	969	probable alpha-galactosidase B|GO:0004557 GO:0016740 GO:0006796 GO:0009116	0.0004333	3.131	0.762	0.568	Cp_V2_contig_27134	Golgi apparatus	0.4994	0.243373	0.181412	4.10892	5.51232	5.51232
EGTA	743	epidermis-specific secreted glycoprotein EP1-like	2.029e-06	0.31	1.706	1.41	Cp_V2_contig_2034	Extracellular	0.8196	5.50323	4.54839	0.181712	0.219858	5.50323
EGTA	2850	probable alpha-galactosidase B|GO:0004557 GO:0016740 GO:0006796 GO:0009116	5.313e-05	3.34	0.714	0.608	Cp_V2_contig_27134	Golgi apparatus	0.4994	0.213772	0.182036	4.67787	5.49342	5.49342
EGTA	3067	epidermis-specific secreted glycoprotein EP1-like	0.003	0.613	0.987	3.365	Cp_V2_contig_2034	Extracellular	0.8196	1.61011	5.4894	0.621074	0.182169	5.4894
EGTA	3333	epidermis-specific secreted glycoprotein EP1-like	0.004	0.694	1.112	3.763	Cp_V2_contig_2034	Extracellular	0.8196	1.60231	5.42219	0.624101	0.184427	5.42219
EGTA	3312	epidermis-specific secreted glycoprotein EP1-like	9.598e-05	0.287	1.549	1.078	Cp_V2_contig_2034	Extracellular	0.8196	5.39721	3.7561	0.185281	0.266234	5.39721
EGTA	3283	leucine-rich repeat receptor-like protein kinase PXC2|GO:0016301 GO:0032440 GO:0016310 GO:0055114	0.000601	0.278	1.444	1.484	Cp_V2_contig_3240	Extracellular	0.7005	5.19424	5.33813	0.192521	0.187332	5.33813
EGTA	1217	thaumatin-like protein	9.097e-06	2.796	0.545	0.535	Cp_V2_contig_3875	Extracellular	0.9998	0.194921	0.191345	5.13028	5.22617	5.22617
EGTA	560	beta-xylosidase/alpha-L-arabinofuranosidase 2-like|GO:0016021 GO:0004553 GO:0005975	7.608e-05	2.617	1.069	0.503	Cp_V2_contig_21415	Extracellular	0.8215	0.408483	0.192205	2.44808	5.20278	5.20278
EGTA	3130	epidermis-specific secreted glycoprotein EP1-like	0.000401	0.369	1.005	1.905	Cp_V2_contig_2034	Extracellular	0.8196	2.72358	5.1626	0.367164	0.193701	5.1626
EGTA	3190	epidermis-specific secreted glycoprotein EP1-like	0.0001446	0.539	1.105	2.782	Cp_V2_contig_2034	Extracellular	0.8196	2.05009	5.16141	0.487783	0.193746	5.16141
EGTA	2847	probable alpha-galactosidase B|GO:0004557 GO:0016740 GO:0006796 GO:0009116	0.0002448	3.963	0.899	0.77	Cp_V2_contig_27134	Golgi apparatus	0.4994	0.226848	0.194297	4.40823	5.14675	5.14675
EGTA	256	epidermis-specific secreted glycoprotein EP1-like	0.00019	0.537	0.905	2.761	Cp_V2_contig_2034	Extracellular	0.8196	1.68529	5.14153	0.59337	0.194495	5.14153
EGTA	963	probable alpha-galactosidase B|GO:0004557 GO:0016740 GO:0006796 GO:0009116	5.141e-05	2.363	0.571	0.46	Cp_V2_contig_27134	Golgi apparatus	0.4994	0.241642	0.194668	4.13835	5.13696	5.13696
EGTA	3328	epidermis-specific secreted glycoprotein EP1-like	0.0001482	0.336	1.231	1.712	Cp_V2_contig_2034	Extracellular	0.8196	3.66369	5.09524	0.272949	0.196262	5.09524
EGTA	240	epidermis-specific secreted glycoprotein EP1-like	0.0002329	0.462	0.71	2.353	Cp_V2_contig_2034	Extracellular	0.8196	1.5368	5.09307	0.650704	0.196345	5.09307
EGTA	1356	NADH-cytochrome b5 reductase-like protein|GO:0005739 GO:0005794 GO:0009505 GO:0004128 GO:0005507 GO:0009651 GO:0055114	0.0009269	3.17	0.909	0.628	Cp_V2_contig_313	Mitochondrion	0.5191	0.286751	0.198107	3.48735	5.04777	5.04777
EGTA	3340	epidermis-specific secreted glycoprotein EP1-like	0.002	0.469	0.831	2.363	Cp_V2_contig_2034	Extracellular	0.8196	1.77186	5.03838	0.56438	0.198477	5.03838
EGTA	1456	polygalacturonase inhibitor protein	0.001	0.484	1.275	2.426	Cp_V2_contig_1831	Extracellular	0.9558	2.6343	5.0124	0.379608	0.199505	5.0124
EGTA	553	receptor-like protein 12	6.001e-05	2.748	0.55	1.031	Cp_V2_contig_834	Endoplasmic reticulum	0.3813	0.200146	0.375182	4.99636	2.66537	4.99636
EGTA	3114	epidermis-specific secreted glycoprotein EP1-like	0.001	0.431	0.999	2.13	Cp_V2_contig_2034	Extracellular	0.8196	2.31787	4.942	0.431431	0.202347	4.942
EGTA	2007	polyphenol oxidase I, chloroplastic-like|GO:0004097 GO:0046872 GO:0046148 GO:0055114	0.0001332	3.171	0.643	1.214	Cp_V2_contig_7260	Plastid	0.9995	0.202775	0.382845	4.93157	2.61203	4.93157
EGTA	1204	protein EXORDIUM-like|GO:0005615 GO:0005794 GO:0005829 GO:0009505 GO:0016020 GO:0048046 GO:0009741	1.308e-05	2.924	0.599	0.863	Cp_V2_contig_38545	Extracellular	0.8659	0.204856	0.295144	4.88147	3.38818	4.88147
EGTA	3084	epidermis-specific secreted glycoprotein EP1-like	0.003	0.806	0.826	3.882	Cp_V2_contig_2034	Extracellular	0.8196	1.02481	4.81638	0.975787	0.207625	4.81638
EGTA	1427	epidermis-specific secreted glycoprotein EP1-like	0.0001006	0.386	1.827	1.126	Cp_V2_contig_2034	Extracellular	0.8196	4.73316	2.9171	0.211275	0.342806	4.73316
EGTA	3030	epidermis-specific secreted glycoprotein EP1-like	2.274e-06	0.328	1.283	1.541	Cp_V2_contig_2034	Extracellular	0.8196	3.91159	4.69817	0.255651	0.212849	4.69817
EGTA	2768	endochitinase EP3-like|GO:0004568 GO:0008061 GO:0005975 GO:0006032 GO:0016998	0.003	2.348	0.57	0.513	Cp_V2_contig_1039	Extracellular	0.7715	0.24276	0.218484	4.1193	4.577	4.577
EGTA	3335	epidermis-specific secreted glycoprotein EP1-like	0.003	0.657	0.836	3	Cp_V2_contig_2034	Extracellular	0.8196	1.27245	4.56621	0.785885	0.219	4.56621
EGTA	242	epidermis-specific secreted glycoprotein EP1-like	0.000861	0.407	1.833	1.512	Cp_V2_contig_2034	Extracellular	0.8196	4.50369	3.71499	0.22204	0.26918	4.50369
EGTA	3349	epidermis-specific secreted glycoprotein EP1-like	0.0001019	0.564	1.156	2.528	Cp_V2_contig_2034	Extracellular	0.8196	2.04965	4.48227	0.487889	0.223101	4.48227
EGTA	3310	epidermis-specific secreted glycoprotein EP1-like	0.001	0.446	1.998	1.768	Cp_V2_contig_2034	Extracellular	0.8196	4.47982	3.96413	0.223223	0.252262	4.47982
EGTA	3347	epidermis-specific secreted glycoprotein EP1-like	4.522e-06	0.481	0.973	2.152	Cp_V2_contig_2034	Extracellular	0.8196	2.02287	4.47401	0.494347	0.223513	4.47401
EGTA	3050	epidermis-specific secreted glycoprotein EP1-like	0.005	0.894	0.965	3.99	Cp_V2_contig_2034	Extracellular	0.8196	1.07942	4.46309	0.926425	0.22406	4.46309
EGTA	3152	epidermis-specific secreted glycoprotein EP1-like	0.0009938	0.433	1.478	1.915	Cp_V2_contig_2034	Extracellular	0.8196	3.41339	4.42263	0.292963	0.22611	4.42263
EGTA	759	epidermis-specific secreted glycoprotein EP1-like	6.303e-06	0.366	1.573	1.608	Cp_V2_contig_2034	Extracellular	0.8196	4.29781	4.39344	0.232676	0.227612	4.39344
EGTA	3153	epidermis-specific secreted glycoprotein EP1-like	0.002	0.47	0.742	1.994	Cp_V2_contig_2034	Extracellular	0.8196	1.57872	4.24255	0.633423	0.235707	4.24255
EGTA	2749	peroxidase 73-like|GO:0005576 GO:0004601 GO:0020037 GO:0046872 GO:0006979 GO:0042744 GO:0055114 GO:0098869	0.0009584	0.519	2.152	1.428	Cp_V2_contig_19463	Extracellular	0.8362	4.14644	2.75145	0.241171	0.363445	4.14644
EGTA	3279	epidermis-specific secreted glycoprotein EP1-like	8.685e-05	0.395	1.085	1.623	Cp_V2_contig_2034	Extracellular	0.8196	2.74684	4.10886	0.364055	0.243376	4.10886
EGTA	2605	probable protein disulfide-isomerase A6|GO:0005774 GO:0005783 GO:0009505 GO:0003676 GO:0003756 GO:0006457 GO:0009553 GO:0009567 GO:0009793 GO:0034976 GO:0045454 GO:0046686 GO:0048868	0.0002531	3.201	1.087	0.793	Cp_V2_contig_2722	Endoplasmic reticulum	0.8586	0.339581	0.247735	2.9448	4.03657	4.03657
EGTA	3304	beta-galactosidase 10|GO:0005773 GO:0009505 GO:0004565 GO:0030246 GO:0005975 GO:0080167	1.519e-06	3.114	0.778	0.789	Cp_V2_contig_14095	Extracellular	0.6077	0.249839	0.253372	4.00257	3.94677	4.00257
EGTA	2014	polyphenol oxidase I, chloroplastic-like|GO:0004097 GO:0046872 GO:0046148 GO:0055114	0.000275	2.715	0.68	1.687	Cp_V2_contig_7260	Plastid	0.9995	0.25046	0.621363	3.99265	1.60937	3.99265
EGTA	3148	epidermis-specific secreted glycoprotein EP1-like	3.88e-06	0.366	1.454	1.418	Cp_V2_contig_2034	Extracellular	0.8196	3.97268	3.87432	0.251719	0.25811	3.97268
EGTA	796	beta-galactosidase 10|GO:0005773 GO:0009505 GO:0004565 GO:0030246 GO:0005975 GO:0080167	1.306e-05	2.563	0.786	0.65	Cp_V2_contig_14095	Extracellular	0.6077	0.306672	0.253609	3.26081	3.94308	3.94308
EGTA	3028	epidermis-specific secreted glycoprotein EP1-like	1.003e-05	0.392	1.413	1.531	Cp_V2_contig_2034	Extracellular	0.8196	3.60459	3.90561	0.277424	0.256042	3.90561
EGTA	554	receptor-like protein 12	3.767e-05	2.096	0.546	1.19	Cp_V2_contig_834	Endoplasmic reticulum	0.3813	0.260496	0.567748	3.83883	1.76134	3.83883
EGTA	3139	epidermis-specific secreted glycoprotein EP1-like	2.83e-05	0.315	1.013	1.198	Cp_V2_contig_2034	Extracellular	0.8196	3.21587	3.80317	0.310958	0.262938	3.80317
EGTA	1360	NADH-cytochrome b5 reductase-like protein|GO:0005739 GO:0005794 GO:0009505 GO:0016021 GO:0004128 GO:0005507 GO:0009651 GO:0055114	0.007	3.085	1.157	0.825	Cp_V2_contig_15439	Mitochondrion	0.9599	0.375041	0.267423	2.66638	3.73939	3.73939
EGTA	3159	L-ascorbate oxidase homolog|GO:0005507 GO:0016491 GO:0055114	9.526e-05	1.387	1.029	0.382	Cp_V2_contig_1630	Extracellular	0.7967	0.741889	0.275415	1.34791	3.63089	3.63089
EGTA	3167	epidermis-specific secreted glycoprotein EP1-like	0.000412	2.431	1.072	0.67	Cp_V2_contig_2034	Extracellular	0.8196	0.440971	0.275607	2.26772	3.62836	3.62836
EGTA	1028	fructose-bisphosphate aldolase 6, cytosolic|GO:0004332 GO:0006096	0.0003874	1.945	0.537	0.599	Cp_V2_contig_328	Cytoplasm	0.5138	0.276093	0.307969	3.62197	3.24708	3.62197
EGTA	3132	epidermis-specific secreted glycoprotein EP1-like	0.003	0.745	0.767	2.691	Cp_V2_contig_2034	Extracellular	0.8196	1.02953	3.61208	0.971317	0.276849	3.61208
EGTA	2668	xylem cysteine proteinase 1-like|GO:0008234 GO:0006508	0.008	2.795	0.859	0.777	Cp_V2_contig_4248	Lysosome/Vacuole	0.5865	0.307335	0.277996	3.25378	3.59717	3.59717
EGTA	3329	epidermis-specific secreted glycoprotein EP1-like	0.0001207	0.434	1.09	1.522	Cp_V2_contig_2034	Extracellular	0.8196	2.51152	3.50691	0.398165	0.285151	3.50691
EGTA	1347	NADH-cytochrome b5 reductase-like protein|GO:0005739 GO:0005794 GO:0009505 GO:0016021 GO:0004128 GO:0005507 GO:0009651 GO:0055114	0.0008694	2.829	0.81	0.826	Cp_V2_contig_15439	Mitochondrion	0.9599	0.28632	0.291976	3.49259	3.42494	3.49259
EGTA	2767	peroxidase 47|GO:0005576 GO:0016021 GO:0004601 GO:0020037 GO:0046872 GO:0006979 GO:0042744 GO:0055114 GO:0098869	0.01	2.323	0.666	0.864	Cp_V2_contig_4379	Extracellular	0.4604	0.286698	0.371933	3.48799	2.68866	3.48799
EGTA	2064	probable protein disulfide-isomerase A6|GO:0005774 GO:0005783 GO:0009505 GO:0003676 GO:0003756 GO:0006457 GO:0009553 GO:0009567 GO:0009793 GO:0034976 GO:0045454 GO:0046686 GO:0048868	0.0005348	3.31	1.054	0.953	Cp_V2_contig_2722	Endoplasmic reticulum	0.8586	0.318429	0.287915	3.14042	3.47324	3.47324
EGTA	2855	polygalacturonase inhibitor	0.001	0.547	1.147	1.761	Cp_V2_contig_385	Extracellular	0.5212	2.09689	3.21938	0.476896	0.310619	3.21938
EGTA	2078	xylem cysteine proteinase 1-like|GO:0008234 GO:0006508	0.0001627	0.854	2.742	0.909	Cp_V2_contig_4248	Lysosome/Vacuole	0.5865	3.21077	1.0644	0.311451	0.939494	3.21077
EGTA	3029	epidermis-specific secreted glycoprotein EP1-like	5.965e-05	0.545	1.172	1.736	Cp_V2_contig_2034	Extracellular	0.8196	2.15046	3.18532	0.465017	0.31394	3.18532
EGTA	786	basic 7S globulin-like|GO:0004190 GO:0006508 GO:0030163	0.0001969	1.807	0.57	1.872	Cp_V2_contig_20617	Extracellular	0.8097	0.31544	1.03597	3.17018	0.965278	3.17018
EGTA	3102	carbohydrate binding domain-containing protein precursor|GO:0016021	0.0009427	0.635	1.078	1.997	Cp_V2_contig_40348	Cell membrane	0.4148	1.69764	3.14488	0.589054	0.317977	3.14488
EGTA	1433	endochitinase EP3-like|GO:0004568 GO:0008061 GO:0005975 GO:0006032 GO:0016998	3.332e-05	2.215	0.712	0.758	Cp_V2_contig_1039	Extracellular	0.7715	0.321445	0.342212	3.11096	2.92216	3.11096
EGTA	2114	dirigent protein 21 [Sesamum indicum]	2.338e-06	1.821	0.589	0.609	XP_011088570.1	Extracellular	0.5799	0.323449	0.334432	3.09168	2.99015	3.09168
EGTA	726	epidermis-specific secreted glycoprotein EP1-like	0.0008508	0.497	1.525	0.984	Cp_V2_contig_2034	Extracellular	0.8196	3.06841	1.97988	0.325902	0.505081	3.06841
EGTA	3345	epidermis-specific secreted glycoprotein EP1-like	0.0001522	0.555	1.084	1.697	Cp_V2_contig_2034	Extracellular	0.8196	1.95315	3.05766	0.511993	0.327048	3.05766
EGTA	431	monocopper oxidase-like protein SKU5|GO:0016021 GO:0046658 GO:0005507 GO:0008447 GO:0016722 GO:0055114	0.0006854	2.061	0.679	0.7	Cp_V2_contig_18954	Cell membrane	0.5705	0.329452	0.339641	3.03535	2.94429	3.03535
EGTA	3120	epidermis-specific secreted glycoprotein EP1-like	0.009	0.825	0.932	2.494	Cp_V2_contig_2034	Extracellular	0.8196	1.1297	3.02303	0.885193	0.330794	3.02303
EGTA	3088	epidermis-specific secreted glycoprotein EP1-like	0.003	0.605	1.155	1.812	Cp_V2_contig_2034	Extracellular	0.8196	1.90909	2.99504	0.52381	0.333885	2.99504
EGTA	239	epidermis-specific secreted glycoprotein EP1-like	0.002	0.622	0.897	1.845	Cp_V2_contig_2034	Extracellular	0.8196	1.44212	2.96624	0.693423	0.337127	2.96624
EGTA	1378	cysteine-rich repeat secretory protein 55	0.0003729	0.862	2.545	1.078	Cp_V2_contig_18196	Extracellular	0.8716	2.95244	1.25058	0.338703	0.799629	2.95244
EGTA	3107	epidermis-specific secreted glycoprotein EP1-like	0.002	0.562	0.949	1.65	Cp_V2_contig_2034	Extracellular	0.8196	1.68861	2.93594	0.592202	0.340606	2.93594
EGTA	1295	pectinesterase 2.1-like|GO:0005576 GO:0005618 GO:0005774 GO:0005829 GO:0016021 GO:0004857 GO:0030599 GO:0045330 GO:0009617 GO:0042545 GO:0043086 GO:0045490	0.0005383	2.301	0.784	1.015	Cp_V2_contig_27331	Plastid	0.286	0.340721	0.441113	2.93495	2.267	2.93495
EGTA	432	monocopper oxidase-like protein SKU5|GO:0016021 GO:0046658 GO:0005507 GO:0008447 GO:0016722 GO:0055114	0.0001134	1.852	0.638	0.934	Cp_V2_contig_18954	Cell membrane	0.5705	0.344492	0.50432	2.90282	1.98287	2.90282
EGTA	787	basic 7S globulin-like|GO:0004190 GO:0006508 GO:0030163	3.146e-05	1.227	0.423	2.031	Cp_V2_contig_20617	Extracellular	0.8097	0.344743	1.65526	2.90071	0.604136	2.90071
EGTA	3237	epidermis-specific secreted glycoprotein EP1-like	0.0005292	0.629	0.905	1.818	Cp_V2_contig_2034	Extracellular	0.8196	1.43879	2.8903	0.695028	0.345985	2.8903
EGTA	1372	cysteine-rich repeat secretory protein 55	0.0007832	0.8	2.306	1.411	Cp_V2_contig_18196	Extracellular	0.8716	2.8825	1.76375	0.346921	0.566974	2.8825
EGTA	1355	NADH-cytochrome b5 reductase-like protein|GO:0005739 GO:0005794 GO:0009505 GO:0016021 GO:0004128 GO:0005507 GO:0009651 GO:0055114	0.002	2.209	0.775	0.875	Cp_V2_contig_15439	Mitochondrion	0.9599	0.350837	0.396107	2.85032	2.52457	2.85032
EGTA	2779	peroxidase N1-like|GO:0005737 GO:0009506 GO:0009519 GO:0009531 GO:0004601 GO:0020037 GO:0046872 GO:0006979 GO:0009664 GO:0009816 GO:0042744 GO:0055114 GO:0098869	0.009	2.067	0.743	1.261	Cp_V2_contig_7765	Mitochondrion	0.6228	0.359458	0.610063	2.78197	1.63918	2.78197
EGTA	1983	kiwellin|GO:0005576	5.751e-05	0.582	1.613	1.201	Cp_V2_contig_18232	Extracellular	0.8755	2.77148	2.06357	0.360818	0.484596	2.77148
EGTA	2812	pectinesterase 2.1-like|GO:0005576 GO:0005618 GO:0005774 GO:0005829 GO:0016021 GO:0004857 GO:0030599 GO:0045330 GO:0009617 GO:0042545 GO:0043086 GO:0045490	0.0002732	1.262	0.467	1.727	Cp_V2_contig_27331	Plastid	0.286	0.370048	1.36846	2.70236	0.730747	2.70236
EGTA	2817	fructose-bisphosphate aldolase 6, cytosolic|GO:0004332 GO:0006096	0.0005732	1.717	0.636	0.73	Cp_V2_contig_328	Cytoplasm	0.5138	0.370414	0.42516	2.69969	2.35205	2.69969
EGTA	855	DUF642 domain-containing protein	0.002	2.402	1.165	0.895	Cp_V2_contig_35743	Extracellular	0.882	0.485012	0.372606	2.0618	2.6838	2.6838
EGTA	1032	fructose-bisphosphate aldolase 6, cytosolic|GO:0004332 GO:0006096	0.003	1.728	0.66	0.869	Cp_V2_contig_2751	Cytoplasm	0.641	0.381944	0.502894	2.61818	1.98849	2.61818
EGTA	3124	epidermis-specific secreted glycoprotein EP1-like	0.0005036	0.629	1.192	1.631	Cp_V2_contig_2034	Extracellular	0.8196	1.89507	2.593	0.527685	0.385653	2.593
EGTA	2607	kiwellin|GO:0005576	0.0002305	0.546	1.411	1.338	Cp_V2_contig_18232	Extracellular	0.8755	2.58425	2.45055	0.38696	0.408072	2.58425
EGTA	2699	thaumatin-like protein	0.0001275	0.749	1.905	1.167	Cp_V2_contig_3875	Extracellular	0.9998	2.54339	1.55808	0.393176	0.641817	2.54339
EGTA	3234	epidermis-specific secreted glycoprotein EP1-like	0.0005943	0.858	1.204	2.171	Cp_V2_contig_2034	Extracellular	0.8196	1.40326	2.5303	0.712625	0.39521	2.5303
EGTA	3103	epidermis-specific secreted glycoprotein EP1-like	0.00061	0.81	1.99	1.514	Cp_V2_contig_2034	Extracellular	0.8196	2.45679	1.86914	0.407035	0.535007	2.45679
EGTA	551	receptor-like protein 12	9.132e-05	1.714	0.702	0.883	Cp_V2_contig_834	Endoplasmic reticulum	0.3813	0.409568	0.515169	2.4416	1.94111	2.4416
EGTA	1259	thaumatin-like protein	0.001	1.376	1.059	0.564	Cp_V2_contig_3875	Extracellular	0.9998	0.769622	0.409884	1.29934	2.43972	2.43972
EGTA	532	subtilisin-like protease SBT1.7|GO:0004252 GO:0006508	0.0005338	1.751	0.718	0.806	Cp_V2_contig_12685	Extracellular	0.9562	0.410051	0.460308	2.43872	2.17246	2.43872
EGTA	410	beta-galactosidase 8|GO:0004565 GO:0030246 GO:0005975	0.0002051	1.772	0.751	0.878	Cp_V2_contig_989	Extracellular	0.9973	0.423815	0.495485	2.35952	2.01822	2.35952
EGTA	2348	thaumatin-like protein	0.0008931	0.702	1.653	1.182	Cp_V2_contig_3875	Extracellular	0.9998	2.3547	1.68376	0.424682	0.593909	2.3547
EGTA	607	epidermis-specific secreted glycoprotein EP1-like	0.0003745	0.704	1.436	1.652	Cp_V2_contig_2034	Extracellular	0.8196	2.03977	2.34659	0.490251	0.42615	2.34659
EGTA	2141	thioredoxin H2|GO:0005739 GO:0005829 GO:0005886 GO:0015035 GO:0016671 GO:0006662 GO:0045454 GO:0055114	2.739e-05	1.825	1.012	0.78	Cp_V2_contig_1110	Plastid	0.2748	0.554521	0.427397	1.80336	2.33974	2.33974
EGTA	2638	expansin-like A2|GO:0005576 GO:0019953	0.001	0.668	1.554	1.122	Cp_V2_contig_29062	Extracellular	0.7913	2.32635	1.67964	0.429858	0.595365	2.32635
EGTA	2862	polygalacturonase inhibitor	0.006	0.608	1.207	1.4	Cp_V2_contig_385	Extracellular	0.5212	1.9852	2.30263	0.503728	0.434286	2.30263
EGTA	1065	malate dehydrogenase, mitochondrial|GO:0030060 GO:0005975 GO:0006099 GO:0006108	0.006	1.64	0.73	1.446	Cp_V2_contig_11865	Mitochondrion	0.8654	0.445122	0.881707	2.24658	1.13416	2.24658
EGTA	2698	thaumatin-like protein	0.002	0.829	1.859	1.277	Cp_V2_contig_3875	Extracellular	0.9998	2.24246	1.54041	0.445939	0.649178	2.24246
EGTA	2989	uncharacterized protein LOC105167296|GO:0016021	0.0004314	1.365	0.622	0.909	Cp_V2_contig_37472	Cell membrane	0.5412	0.455678	0.665934	2.19453	1.50165	2.19453
EGTA	2093	xylem cysteine proteinase 1-like|GO:0008234 GO:0006508	0.004	0.855	1.854	0.72	Cp_V2_contig_4248	Lysosome/Vacuole	0.5865	2.16842	0.842105	0.461165	1.1875	2.16842
EGTA	2537	polyubiquitin 11|GO:0005773 GO:0016874 GO:0010224	0.001	1.188	2.561	1.129	Cp_V2_contig_103	Cytoplasm	0.7073	2.15572	0.950337	0.463881	1.05226	2.15572
EGTA	508	subtilisin-like protease SBT1.7|GO:0004252 GO:0006508	0.0002164	1.405	1.319	0.667	Cp_V2_contig_12685	Extracellular	0.9562	0.93879	0.474733	1.0652	2.10645	2.10645
EGTA	3121	epidermis-specific secreted glycoprotein EP1-like	0.008	0.681	1.294	1.429	Cp_V2_contig_2034	Extracellular	0.8196	1.90015	2.09838	0.526275	0.476557	2.09838
EGTA	499	subtilisin-like protease SBT1.7|GO:0004252 GO:0006508	0.002	1.433	1.217	0.685	Cp_V2_contig_12685	Extracellular	0.9562	0.849267	0.478018	1.17749	2.09197	2.09197
EGTA	3204	subtilisin-like protease SBT1.7|GO:0004252 GO:0006508	5.675e-06	1.296	1.386	0.622	Cp_V2_contig_12685	Extracellular	0.9562	1.06944	0.479938	0.935065	2.0836	2.0836
EGTA	512	subtilisin-like protease SBT1.7|GO:0004252 GO:0006508	0.0003247	1.151	2.351	0.569	Cp_V2_contig_12685	Extracellular	0.9562	2.04257	0.494353	0.489579	2.02285	2.04257
EGTA	504	subtilisin-like protease SBT1.7|GO:0004252 GO:0006508	0.0004571	1.273	1.622	0.636	Cp_V2_contig_12685	Extracellular	0.9562	1.27416	0.499607	0.784834	2.00157	2.00157
EGTA	2704	thaumatin-like protein	0.003	1.035	2.069	0.697	Cp_V2_contig_3875	Extracellular	0.9998	1.99903	0.67343	0.500242	1.48494	1.99903
EGTA	1257	low-temperature-induced cysteine proteinase-like|GO:0005615 GO:0005764 GO:0004197 GO:0051603	0.0008991	1.414	2.408	0.714	Cp_V2_contig_6578	Extracellular	0.9886	1.70297	0.50495	0.587209	1.98039	1.98039
EGTA	2814	fructose-bisphosphate aldolase 6, cytosolic|GO:0004332 GO:0006096	0.009	1.646	0.834	1.351	Cp_V2_contig_2751	Cytoplasm	0.641	0.506683	0.820778	1.97362	1.21836	1.97362
EGTA	1302	heat shock cognate 70 kDa protein|GO:0005524	0.01	1.738	0.888	0.991	Cp_V2_contig_3597	Cytoplasm	0.9124	0.510932	0.570196	1.95721	1.75378	1.95721
EGTA	411	beta-galactosidase 8|GO:0004565 GO:0030246 GO:0005975	0.0006634	1.614	0.828	0.898	Cp_V2_contig_989	Extracellular	0.9973	0.513011	0.556382	1.94928	1.79733	1.94928
EGTA	2725	xylem cysteine proteinase 1-like|GO:0008234 GO:0006508	0.003	1.691	2.722	0.891	Cp_V2_contig_4248	Lysosome/Vacuole	0.5865	1.6097	0.526907	0.621234	1.89787	1.89787
EGTA	1493	osmotin-like protein	0.001	0.813	1.542	1.081	Cp_V2_contig_24735	Extracellular	0.9926	1.89668	1.32964	0.527237	0.752081	1.89668
EGTA	1393	cysteine-rich repeat secretory protein 55	0.007	0.924	1.682	1.28	Cp_V2_contig_18196	Extracellular	0.8716	1.82035	1.38528	0.549346	0.721875	1.82035
EGTA	409	beta-galactosidase 8|GO:0004565 GO:0030246 GO:0005975	0.0004733	1.54	0.989	0.863	Cp_V2_contig_989	Extracellular	0.9973	0.642208	0.56039	1.55713	1.78447	1.78447
EGTA	3300	low-temperature-induced cysteine proteinase-like|GO:0005615 GO:0005764 GO:0004197 GO:0032440 GO:0051603 GO:0055114	0.008	0.854	1.483	1.369	Cp_V2_contig_10301	Extracellular	0.9979	1.73653	1.60304	0.57586	0.623813	1.73653
EGTA	3294	osmotin-like protein	0.009	0.947	0.949	1.57	Cp_V2_contig_24735	Extracellular	0.9926	1.00211	1.65787	0.997893	0.603185	1.65787
EGTA	1062	malate dehydrogenase, mitochondrial|GO:0030060 GO:0005975 GO:0006099 GO:0006108	0.004	1.143	0.788	1.304	Cp_V2_contig_5087	Mitochondrion	0.9684	0.689414	1.14086	1.45051	0.876534	1.45051
LiCl	4285	epidermis-specific secreted glycoprotein EP1-like	2.061e-05	0.048	2.182	0.773	Cp_V2_contig_2034	Extracellular	0.8196	45.4583	16.1042	0.0219982	0.0620957	45.4583
LiCl	4814	epidermis-specific secreted glycoprotein EP1-like	3.004e-07	0.045	1.552	1.588	Cp_V2_contig_2034	Extracellular	0.8196	34.4889	35.2889	0.0289948	0.0283375	35.2889
LiCl	4647	epidermis-specific secreted glycoprotein EP1-like	1.174e-05	0.055	1.931	1.244	Cp_V2_contig_2034	Extracellular	0.8196	35.1091	22.6182	0.0284827	0.0442122	35.1091
LiCl	4287	epidermis-specific secreted glycoprotein EP1-like	1.362e-06	0.059	1.548	1.222	Cp_V2_contig_2034	Extracellular	0.8196	26.2373	20.7119	0.0381137	0.0482815	26.2373
LiCl	1014	epidermis-specific secreted glycoprotein EP1-like	3.558e-05	0.088	1.74	1.06	Cp_V2_contig_2034	Extracellular	0.8196	19.7727	12.0455	0.0505747	0.0830189	19.7727
LiCl	4293	epidermis-specific secreted glycoprotein EP1-like	1.716e-08	0.096	1.247	1.691	Cp_V2_contig_2034	Extracellular	0.8196	12.9896	17.6146	0.0769848	0.0567711	17.6146
LiCl	4286	epidermis-specific secreted glycoprotein EP1-like	0.000116	0.123	1.983	0.733	Cp_V2_contig_2034	Extracellular	0.8196	16.122	5.95935	0.0620272	0.167804	16.122
LiCl	4855	epidermis-specific secreted glycoprotein EP1-like	0.0001538	0.141	1.954	0.541	Cp_V2_contig_2034	Extracellular	0.8196	13.8582	3.83688	0.0721597	0.260628	13.8582
LiCl	4290	epidermis-specific secreted glycoprotein EP1-like	1.51e-08	0.143	0.907	1.936	Cp_V2_contig_2034	Extracellular	0.8196	6.34266	13.5385	0.157663	0.0738636	13.5385
LiCl	956	leucine-rich repeat receptor-like protein kinase PXC2|GO:0016301 GO:0032440 GO:0016310 GO:0055114	2.327e-06	0.209	2.457	0.752	Cp_V2_contig_3240	Extracellular	0.7005	11.756	3.59809	0.0850631	0.277926	11.756
LiCl	4824	epidermis-specific secreted glycoprotein EP1-like	2.961e-05	0.187	0.904	2.076	Cp_V2_contig_2034	Extracellular	0.8196	4.83422	11.1016	0.206858	0.0900771	11.1016
LiCl	4640	leucine-rich repeat receptor-like protein kinase PXC2|GO:0016301 GO:0032440 GO:0016310 GO:0055114	1.299e-05	0.238	2.49	0.784	Cp_V2_contig_3240	Extracellular	0.7005	10.4622	3.29412	0.0955823	0.303571	10.4622
LiCl	960	leucine-rich repeat receptor-like protein kinase PXC2|GO:0016301 GO:0032440 GO:0016310 GO:0055114	8.259e-06	0.217	2.257	0.835	Cp_V2_contig_3240	Extracellular	0.7005	10.4009	3.84793	0.0961453	0.25988	10.4009
LiCl	4389	epidermis-specific secreted glycoprotein EP1-like	7.585e-06	0.163	1.503	1.408	Cp_V2_contig_2034	Extracellular	0.8196	9.22086	8.63804	0.10845	0.115767	9.22086
LiCl	4685	GEM-like protein 4	0.0005437	0.432	3.658	1.25	Cp_V2_contig_19427	Nucleus	0.6118	8.46759	2.89352	0.118097	0.3456	8.46759
LiCl	874	epidermis-specific secreted glycoprotein EP1-like	0.0003181	0.164	1.364	1.343	Cp_V2_contig_2034	Extracellular	0.8196	8.31707	8.18902	0.120235	0.122115	8.31707
LiCl	4386	epidermis-specific secreted glycoprotein EP1-like	0.0003064	0.234	1.22	1.785	Cp_V2_contig_2034	Extracellular	0.8196	5.21368	7.62821	0.191803	0.131092	7.62821
LiCl	2063	GEM-like protein 4	0.0006152	0.396	2.763	0.906	Cp_V2_contig_19427	Nucleus	0.6118	6.97727	2.28788	0.143322	0.437086	6.97727
LiCl	998	epidermis-specific secreted glycoprotein EP1-like	6.567e-05	0.216	1.499	0.962	Cp_V2_contig_2034	Extracellular	0.8196	6.93981	4.4537	0.144096	0.224532	6.93981
LiCl	4693	GEM-like protein 4	1.444e-05	0.294	2.003	1.344	Cp_V2_contig_19427	Nucleus	0.6118	6.81293	4.57143	0.14678	0.21875	6.81293
LiCl	1927	epidermis-specific secreted glycoprotein EP1-like	1.028e-05	0.264	1.796	1.115	Cp_V2_contig_2034	Extracellular	0.8196	6.80303	4.22348	0.146993	0.236771	6.80303
LiCl	3680	expansin-like A2|GO:0005576 GO:0019953	4.918e-05	0.378	2.501	1.01	Cp_V2_contig_29062	Extracellular	0.7913	6.6164	2.67196	0.15114	0.374257	6.6164
LiCl	1010	epidermis-specific secreted glycoprotein EP1-like	0.0003331	0.231	1.503	0.712	Cp_V2_contig_2034	Extracellular	0.8196	6.50649	3.08225	0.153693	0.324438	6.50649
LiCl	4764	expansin-like A2|GO:0005576 GO:0019953	0.001	0.445	2.477	0.729	Cp_V2_contig_29062	Extracellular	0.7913	5.56629	1.6382	0.179653	0.610425	5.56629
LiCl	3525	germin-like protein 5-1|GO:0005576 GO:0005618 GO:0009506 GO:0030145 GO:0045735 GO:0010497 GO:2000280	3.262e-05	0.387	2.135	0.783	Cp_V2_contig_6712	Extracellular	0.8364	5.5168	2.02326	0.181265	0.494253	5.5168
LiCl	4357	epidermis-specific secreted glycoprotein EP1-like	1.858e-06	0.261	1.42	1.004	Cp_V2_contig_2034	Extracellular	0.8196	5.44061	3.84674	0.183803	0.25996	5.44061
LiCl	2084	GEM-like protein 4	6.494e-05	0.379	1.986	1.324	Cp_V2_contig_19427	Nucleus	0.6118	5.24011	3.4934	0.190836	0.286254	5.24011
LiCl	4679	germin-like protein 5-1|GO:0005576 GO:0005618 GO:0009506 GO:0030145 GO:0045735 GO:0010497 GO:2000280	0.0004476	0.397	1.952	0.771	Cp_V2_contig_6712	Extracellular	0.8364	4.91688	1.94207	0.203381	0.514916	4.91688
LiCl	4273	basic 7S globulin-like|GO:0004190 GO:0006508 GO:0030163	1.273e-06	1.161	0.244	1.766	Cp_V2_contig_20617	Extracellular	0.8097	0.210164	1.5211	4.7582	0.657418	4.7582
LiCl	4865	polygalacturonase inhibitor protein	0.002	0.413	1.199	1.905	Cp_V2_contig_1831	Extracellular	0.9558	2.90315	4.61259	0.344454	0.216798	4.61259
LiCl	1868	NADH-cytochrome b5 reductase-like protein|GO:0005739 GO:0005794 GO:0009505 GO:0016021 GO:0004128 GO:0005507 GO:0009651 GO:0055114	7.238e-05	2.734	1.007	0.602	Cp_V2_contig_15439	Mitochondrion	0.9599	0.368325	0.22019	2.715	4.54153	4.54153
LiCl	1808	serine carboxypeptidase-like 20|GO:0005773 GO:0005777 GO:0004185 GO:0016747 GO:0019748 GO:0051603	0.001	3.419	2.029	0.755	Cp_V2_contig_11104	Lysosome/Vacuole	0.4767	0.593448	0.220825	1.68507	4.52848	4.52848
LiCl	3745	putative germin-like protein 2-1|GO:0016491 GO:0046872 GO:0008152	0.0006381	0.586	2.525	0.792	Cp_V2_contig_2245	Extracellular	0.8788	4.30887	1.35154	0.232079	0.739899	4.30887
LiCl	3688	germin-like protein 5-1|GO:0005576 GO:0005618 GO:0009506 GO:0030145 GO:0045735 GO:0010497 GO:2000280	0.0005929	0.365	0.919	1.523	Cp_V2_contig_6712	Extracellular	0.8364	2.51781	4.1726	0.397171	0.239659	4.1726
LiCl	4400	epidermis-specific secreted glycoprotein EP1-like	0.001	0.493	0.797	1.988	Cp_V2_contig_2034	Extracellular	0.8196	1.61663	4.03245	0.61857	0.247988	4.03245
LiCl	1755	putative germin-like protein 2-1|GO:0016491 GO:0046872 GO:0008152	0.0001658	0.527	2.039	0.993	Cp_V2_contig_2245	Extracellular	0.8788	3.86907	1.88425	0.25846	0.530715	3.86907
LiCl	4690	germin-like protein 5-1|GO:0005576 GO:0005618 GO:0009506 GO:0030145 GO:0045735 GO:0010497 GO:2000280	0.0002988	0.447	1.695	0.695	Cp_V2_contig_6712	Extracellular	0.8364	3.79195	1.55481	0.263717	0.643165	3.79195
LiCl	4672	dirigent protein 22-like|GO:0005576	0.0002436	0.546	1.998	0.738	Cp_V2_contig_42718	Extracellular	0.8538	3.65934	1.35165	0.273273	0.739837	3.65934
LiCl	4668	germin-like protein 5-1|GO:0005576 GO:0005618 GO:0009506 GO:0030145 GO:0045735 GO:0010497 GO:2000280	0.003	0.465	1.651	1.043	Cp_V2_contig_6712	Extracellular	0.8364	3.55054	2.24301	0.281647	0.445829	3.55054
LiCl	1688	pectinesterase/pectinesterase inhibitor U1|GO:0005576 GO:0005618 GO:0016021 GO:0030599 GO:0045330 GO:0046910 GO:0042545 GO:0043086 GO:0045490	0.0001752	2.043	0.578	0.959	Cp_V2_contig_3012	Cell membrane	0.3608	0.282917	0.469408	3.5346	2.13034	3.5346
LiCl	4778	pectinesterase/pectinesterase inhibitor U1|GO:0005576 GO:0005618 GO:0016021 GO:0030599 GO:0045330 GO:0046910 GO:0042545 GO:0043086 GO:0045490	0.0004959	0.743	2.57	0.642	Cp_V2_contig_3012	Cell membrane	0.3608	3.45895	0.864065	0.289105	1.15732	3.45895
LiCl	4155	alpha-galactosidase 1|GO:0009505 GO:0016021 GO:0048046 GO:0052692 GO:0005975 GO:0071555	4.054e-05	0.461	1.545	1.134	Cp_V2_contig_5760	Extracellular	0.7477	3.35141	2.45987	0.298382	0.406526	3.35141
LiCl	3328	germin-like protein 5-1|GO:0005576 GO:0005618 GO:0009506 GO:0030145 GO:0045735 GO:0010497 GO:2000280	0.0002689	0.532	1.666	1.03	Cp_V2_contig_6712	Extracellular	0.8364	3.13158	1.93609	0.319328	0.516505	3.13158
LiCl	1618	dirigent protein 22|GO:0048046 GO:0016853	8.507e-05	0.655	1.32	2.043	Cp_V2_contig_13969	Extracellular	0.8538	2.01527	3.11908	0.496212	0.320607	3.11908
LiCl	4652	NADH-cytochrome b5 reductase-like protein|GO:0005739 GO:0005794 GO:0009505 GO:0016021 GO:0004128 GO:0005507 GO:0009651 GO:0055114	0.0007019	2.367	0.883	0.811	Cp_V2_contig_15439	Mitochondrion	0.9599	0.373046	0.342628	2.68063	2.91862	2.91862
LiCl	1120	beta-galactosidase 10|GO:0005773 GO:0009505 GO:0004565 GO:0030246 GO:0005975 GO:0080167	0.0008399	0.545	1.449	1.372	Cp_V2_contig_14095	Extracellular	0.6077	2.65872	2.51743	0.376121	0.39723	2.65872
LiCl	4871	expansin-like A2|GO:0005576 GO:0019953	0.001	0.904	2.386	0.843	Cp_V2_contig_29062	Extracellular	0.7913	2.63938	0.932522	0.378877	1.07236	2.63938
LiCl	4864	putative germin-like protein 2-1|GO:0016491 GO:0046872 GO:0008152	0.0009894	0.781	2.054	1.04	Cp_V2_contig_2245	Extracellular	0.8788	2.62996	1.33163	0.380234	0.750962	2.62996
LiCl	4796	pectinesterase/pectinesterase inhibitor U1|GO:0005576 GO:0005618 GO:0016021 GO:0030599 GO:0045330 GO:0046910 GO:0042545 GO:0043086 GO:0045490	0.009	1.834	0.868	0.706	Cp_V2_contig_3012	Cell membrane	0.3608	0.473282	0.384951	2.1129	2.59773	2.59773
LiCl	1545	pectinesterase/pectinesterase inhibitor U1|GO:0005576 GO:0005618 GO:0016021 GO:0030599 GO:0045330 GO:0046910 GO:0042545 GO:0043086 GO:0045490	0.0002428	1.999	0.772	1.091	Cp_V2_contig_3012	Cell membrane	0.3608	0.386193	0.545773	2.58938	1.83226	2.58938
LiCl	4201	beta-galactosidase 10|GO:0005773 GO:0009505 GO:0004565 GO:0030246 GO:0005975 GO:0080167	0.004	0.574	1.47	1.003	Cp_V2_contig_14095	Extracellular	0.6077	2.56098	1.74739	0.390476	0.572283	2.56098
LiCl	4881	serine carboxypeptidase-like 42|GO:0004185 GO:0006508	2.295e-06	0.631	1.235	1.574	Cp_V2_contig_34460	Nucleus	0.9404	1.95721	2.49445	0.510931	0.400889	2.49445
LiCl	1109	alpha-galactosidase 1|GO:0009505 GO:0016021 GO:0048046 GO:0052692 GO:0005975 GO:0071555	0.0007315	0.596	1.342	1.461	Cp_V2_contig_5760	Extracellular	0.7477	2.25168	2.45134	0.444113	0.40794	2.45134
LiCl	4275	basic 7S globulin-like|GO:0004190 GO:0006508 GO:0030163	0.0006438	0.958	0.392	1.581	Cp_V2_contig_20617	Extracellular	0.8097	0.409186	1.65031	2.44388	0.605946	2.44388
LiCl	1725	expansin-like A2|GO:0005576 GO:0019953	0.0004185	2.148	0.88	1.011	Cp_V2_contig_29062	Extracellular	0.7913	0.409683	0.47067	2.44091	2.12463	2.44091
LiCl	1859	NADH-cytochrome b5 reductase-like protein|GO:0005739 GO:0005794 GO:0009505 GO:0016021 GO:0004128 GO:0005507 GO:0009651 GO:0055114	0.003	1.748	1.562	0.719	Cp_V2_contig_15439	Mitochondrion	0.9599	0.893593	0.411327	1.11908	2.43115	2.43115
LiCl	3493	germin-like protein 5-1|GO:0005576 GO:0005618 GO:0009506 GO:0030145 GO:0045735 GO:0010497 GO:2000280	0.008	0.598	0.911	1.42	Cp_V2_contig_6712	Extracellular	0.8364	1.52341	2.37458	0.656422	0.421127	2.37458
LiCl	4870	expansin-like A2|GO:0005576 GO:0019953	0.002	2.304	1.085	0.977	Cp_V2_contig_29062	Extracellular	0.7913	0.47092	0.424045	2.1235	2.35824	2.35824
LiCl	4868	epidermis-specific secreted glycoprotein EP1-like	2.877e-05	1.935	0.825	1.199	Cp_V2_contig_2034	Extracellular	0.8196	0.426357	0.619638	2.34545	1.61384	2.34545
LiCl	3660	protein EXORDIUM-like 2	0.006	0.545	0.974	1.126	Cp_V2_contig_2168	Extracellular	0.6924	1.78716	2.06606	0.559548	0.484014	2.06606
LiCl	1128	beta-galactosidase 10|GO:0005773 GO:0009505 GO:0004565 GO:0030246 GO:0005975 GO:0080167	0.0009306	0.711	1.364	1.407	Cp_V2_contig_14095	Extracellular	0.6077	1.91842	1.9789	0.521261	0.50533	1.9789
LiCl	4790	pectinesterase/pectinesterase inhibitor U1|GO:0005576 GO:0005618 GO:0016021 GO:0030599 GO:0045330 GO:0046910 GO:0042545 GO:0043086 GO:0045490	0.0004749	0.987	1.805	0.86	Cp_V2_contig_3012	Cell membrane	0.3608	1.82877	0.871327	0.546814	1.14767	1.82877
LiCl	1780	xylem cysteine proteinase 1-like|GO:0008234 GO:0006508	0.001	1.303	1.734	0.879	Cp_V2_contig_4248	Lysosome/Vacuole	0.5865	1.33078	0.674597	0.751442	1.48237	1.48237

## Sheet: Extracellular CaCl2
spot	Protein name	Control	Dichlobenil	Isoxaben	p-value	Localisation	Prediction probability	Dichlobenil/Control	Isoxaben/Control
2874	alpha-galactosidase 1	0.795	1.664	0.891	0.0006728	Extracellular	0.7477	2.09308	1.12075
688	apyrase-like	0.946	1.342	0.517	2.087e-06	Extracellular	0.6902	1.4186	0.546512
824	aspartic proteinase Asp1	0.627	2.772	2.114	0.002	Extracellular	0.8869	4.42105	3.37161
828	aspartic proteinase Asp1	0.622	1.746	2.03	0.001	Extracellular	0.8869	2.80707	3.26367
834	aspartic proteinase Asp1	0.473	2.181	1.623	0.0002481	Extracellular	0.8869	4.61099	3.43129
2843	aspartic proteinase Asp1	0.48	1.82	1.764	0.0001084	Extracellular	0.8869	3.79167	3.675
673	beta-galactosidase 10	3.309	0.795	0.499	1.361e-05	Extracellular	0.6077	0.240254	0.150801
744	beta-galactosidase 10	1.468	0.766	1.134	0.0001498	Extracellular	0.6077	0.521798	0.77248
2877	beta-galactosidase 10	2.403	0.67	0.671	0.0002544	Extracellular	0.6077	0.278818	0.279234
2892	beta-galactosidase 10	2.639	0.896	1.144	0.0001039	Extracellular	0.6077	0.339523	0.433498
3445	beta-glucosidase 44-like	0.81	1.978	0.642	0.007	Extracellular	0.5851	2.44198	0.792593
2366	cysteine proteinase inhibitor 1-like	0.4	2.441	0.553	0.002	Extracellular	0.9894	6.1025	1.3825
2507	cysteine proteinase inhibitor 5-like	2.253	1.086	0.671	0.004	Extracellular	0.9897	0.482024	0.297825
1271	cysteine-rich repeat secretory protein 55	0.744	2.543	0.932	0.0001214	Extracellular	0.8716	3.41801	1.25269
1272	cysteine-rich repeat secretory protein 55	0.87	1.862	1.164	0.0006194	Extracellular	0.8716	2.14023	1.33793
1292	cysteine-rich repeat secretory protein 55	1.065	1.691	1.172	0.005	Extracellular	0.8716	1.58779	1.10047
1847	dirigent protein 21-like	0.568	1.175	0.943	0.0003932	Extracellular	0.5799	2.06866	1.66021
1961	dirigent protein 21-like	1.773	0.617	0.615	0.005	Extracellular	0.5799	0.347998	0.34687
1394	dirigent protein 22-like	0.569	1.198	0.744	0.002	Extracellular	0.8538	2.10545	1.30756
2876	DUF642 domain-containing protein	2.227	0.733	1.124	0.0001915	Extracellular	0.882	0.329142	0.504715
2894	DUF642 domain-containing protein	2.226	0.641	0.612	2.727e-05	Extracellular	0.882	0.28796	0.274933
785	endoglucanase 9 [Spinacia oleracea]	1.227	0.692	0.741	0.0004198	Extracellular	0.5845	0.563977	0.603912
542	epidermis-specific secreted glycoprotein EP1-like	0.75	0.961	1.576	0.0009091	Extracellular	0.8196	1.28133	2.10133
576	epidermis-specific secreted glycoprotein EP1-like	0.605	1.019	1.586	4.869e-05	Extracellular	0.8196	1.6843	2.62149
602	epidermis-specific secreted glycoprotein EP1-like	0.623	1.726	1.011	0.0001456	Extracellular	0.8196	2.77047	1.62279
605	epidermis-specific secreted glycoprotein EP1-like	0.454	2.026	1.212	0.0004042	Extracellular	0.8196	4.46256	2.6696
609	epidermis-specific secreted glycoprotein EP1-like	0.773	1.665	1.18	0.0003824	Extracellular	0.8196	2.15395	1.52652
614	epidermis-specific secreted glycoprotein EP1-like	0.628	2.088	0.96	0.004	Extracellular	0.8196	3.32484	1.52866
618	epidermis-specific secreted glycoprotein EP1-like	0.697	1.537	0.99	3.043e-05	Extracellular	0.8196	2.20516	1.42037
635	epidermis-specific secreted glycoprotein EP1-like	0.255	1.971	1.653	5.382e-05	Extracellular	0.8196	7.72941	6.48235
1321	epidermis-specific secreted glycoprotein EP1-like	0.655	1.499	1.188	3.524e-05	Extracellular	0.8196	2.28855	1.81374
1336	epidermis-specific secreted glycoprotein EP1-like	0.537	1.444	1.593	0.005	Extracellular	0.8196	2.68901	2.96648
1344	epidermis-specific secreted glycoprotein EP1-like	0.362	2.089	0.978	1.048e-06	Extracellular	0.8196	5.77072	2.70166
1349	epidermis-specific secreted glycoprotein EP1-like	0.233	2.324	1.091	7.179e-07	Extracellular	0.8196	9.97425	4.6824
2950	epidermis-specific secreted glycoprotein EP1-like	0.074	2.744	1.593	2.522e-05	Extracellular	0.8196	37.0811	21.527
2960	epidermis-specific secreted glycoprotein EP1-like	0.155	1.367	2.972	1.289e-05	Extracellular	0.8196	8.81935	19.1742
2961	epidermis-specific secreted glycoprotein EP1-like	0.098	1.649	2.175	2.975e-07	Extracellular	0.8196	16.8265	22.1939
2971	epidermis-specific secreted glycoprotein EP1-like	0.255	2.103	1.172	0.0003883	Extracellular	0.8196	8.24706	4.59608
2972	epidermis-specific secreted glycoprotein EP1-like	0.527	1.822	0.971	4.118e-05	Extracellular	0.8196	3.45731	1.8425
2974	epidermis-specific secreted glycoprotein EP1-like	0.201	2.165	1.202	0.000222	Extracellular	0.8196	10.7711	5.9801
2979	epidermis-specific secreted glycoprotein EP1-like	0.163	1.29	2.619	7.558e-06	Extracellular	0.8196	7.91411	16.0675
2980	epidermis-specific secreted glycoprotein EP1-like	0.318	1.227	1.85	7.724e-05	Extracellular	0.8196	3.85849	5.81761
2982	epidermis-specific secreted glycoprotein EP1-like	0.591	1.751	1.062	0.0002492	Extracellular	0.8196	2.96277	1.79695
2983	epidermis-specific secreted glycoprotein EP1-like	0.365	1.798	1.378	0.000115	Extracellular	0.8196	4.92603	3.77534
2987	epidermis-specific secreted glycoprotein EP1-like	0.476	1.648	0.881	0.001	Extracellular	0.8196	3.46218	1.85084
2995	epidermis-specific secreted glycoprotein EP1-like	0.587	1.86	1.122	0.002	Extracellular	0.8196	3.16865	1.91141
2996	epidermis-specific secreted glycoprotein EP1-like	0.43	2.292	1.065	0.006	Extracellular	0.8196	5.33023	2.47674
3009	epidermis-specific secreted glycoprotein EP1-like	0.173	1.488	1.699	9.246e-06	Extracellular	0.8196	8.60116	9.82081
3011	epidermis-specific secreted glycoprotein EP1-like	0.399	1.042	1.932	0.000732	Extracellular	0.8196	2.61153	4.84211
3029	epidermis-specific secreted glycoprotein EP1-like	0.668	1.868	1.54	0.003	Extracellular	0.8196	2.79641	2.30539
3031	epidermis-specific secreted glycoprotein EP1-like	0.604	1.597	1.559	0.0004213	Extracellular	0.8196	2.64404	2.58113
3078	epidermis-specific secreted glycoprotein EP1-like	0.432	1.525	1.229	1.573e-05	Extracellular	0.8196	3.53009	2.84491
3084	epidermis-specific secreted glycoprotein EP1-like	0.456	0.733	3.482	0.000194	Extracellular	0.8196	1.60746	7.63596
3086	epidermis-specific secreted glycoprotein EP1-like	0.33	0.851	2.728	2.707e-05	Extracellular	0.8196	2.57879	8.26667
3096	epidermis-specific secreted glycoprotein EP1-like	0.207	1.333	2.228	1.879e-05	Extracellular	0.8196	6.43961	10.7633
3102	epidermis-specific secreted glycoprotein EP1-like	0.504	0.614	3.177	0.0003297	Extracellular	0.8196	1.21825	6.30357
3118	epidermis-specific secreted glycoprotein EP1-like	0.809	1.556	1.631	0.004	Extracellular	0.8196	1.92336	2.01607
3119	epidermis-specific secreted glycoprotein EP1-like	0.551	0.721	1.884	0.0002789	Extracellular	0.8196	1.30853	3.41924
3124	epidermis-specific secreted glycoprotein EP1-like	0.474	1.069	1.709	0.0001184	Extracellular	0.8196	2.25527	3.60549
3125	epidermis-specific secreted glycoprotein EP1-like	0.397	1.285	1.297	6.109e-05	Extracellular	0.8196	3.23678	3.267
3140	epidermis-specific secreted glycoprotein EP1-like	0.706	1.637	1.16	0.0002764	Extracellular	0.8196	2.3187	1.64306
3145	epidermis-specific secreted glycoprotein EP1-like	0.087	2.801	0.87	8.577e-06	Extracellular	0.8196	32.1954	10
3149	epidermis-specific secreted glycoprotein EP1-like	0.626	0.897	2.019	0.0002264	Extracellular	0.8196	1.43291	3.22524
3154	epidermis-specific secreted glycoprotein EP1-like	0.618	0.974	1.759	0.0002591	Extracellular	0.8196	1.57605	2.84628
3156	epidermis-specific secreted glycoprotein EP1-like	0.637	1.06	1.615	0.002	Extracellular	0.8196	1.66405	2.53532
3173	epidermis-specific secreted glycoprotein EP1-like	0.358	1.141	1.229	0.002	Extracellular	0.8196	3.18715	3.43296
3177	epidermis-specific secreted glycoprotein EP1-like	0.465	1.606	1.575	8.156e-06	Extracellular	0.8196	3.45376	3.3871
3188	epidermis-specific secreted glycoprotein EP1-like	0.426	1.083	1.741	0.0002966	Extracellular	0.8196	2.54225	4.08685
3219	epidermis-specific secreted glycoprotein EP1-like	0.794	0.761	1.87	0.0006941	Extracellular	0.8196	0.958438	2.35516
3267	epidermis-specific secreted glycoprotein EP1-like	1.939	1.145	0.769	0.0001837	Extracellular	0.8196	0.590511	0.396596
3886	epidermis-specific secreted glycoprotein EP1-like	0.699	1.627	1.207	0.0005401	Extracellular	0.8196	2.32761	1.72675
3890	epidermis-specific secreted glycoprotein EP1-like	0.161	1.663	2.859	4.292e-05	Extracellular	0.8196	10.3292	17.7578
3893	epidermis-specific secreted glycoprotein EP1-like	0.316	0.677	3.394	9.413e-06	Extracellular	0.8196	2.14241	10.7405
1150	expansin-like A2	2.26	1.05	0.905	0.003	Extracellular	0.7913	0.464602	0.400442
1482	germin-like protein 5-1	0.722	1.914	1.577	0.005	Extracellular	0.8364	2.65097	2.18421
2607	germin-like protein 5-1	0.526	1.677	1.021	0.0002805	Extracellular	0.8364	3.18821	1.94106
2612	germin-like protein 5-1	0.567	1.892	0.853	8.918e-05	Extracellular	0.8364	3.33686	1.50441
2684	germin-like protein 5-1	0.846	1.682	0.773	0.000112	Extracellular	0.8364	1.98818	0.913712
1874	kiwellin	0.523	1.195	1.206	0.0008	Extracellular	0.8755	2.28489	2.30593
2927	leucine-rich repeat receptor-like protein kinase PXC2	0.269	3.779	1.577	0.0003058	Extracellular	0.7005	14.0483	5.86245
2935	leucine-rich repeat receptor-like protein kinase PXC2	0.355	4.238	1.345	0.0002544	Extracellular	0.7005	11.938	3.78873
2942	leucine-rich repeat receptor-like protein kinase PXC2	0.314	3.391	1.281	0.0002332	Extracellular	0.7005	10.7994	4.07962
2713	lignin-forming anionic peroxidase	0.574	0.763	1.897	0.003	Extracellular	0.621	1.32927	3.30488
1433	osmotin-like protein	0.583	1.007	1.233	0.002	Extracellular	0.9926	1.72727	2.11492
1435	osmotin-like protein	0.709	1.609	0.733	0.004	Extracellular	0.9926	2.26939	1.03385
1455	osmotin-like protein	0.666	1.142	1.526	0.0003442	Extracellular	0.9926	1.71471	2.29129
1458	osmotin-like protein	0.672	1.126	1.789	0.0006477	Extracellular	0.9926	1.6756	2.6622
1467	osmotin-like protein	0.582	1.103	2.167	0.002	Extracellular	0.9926	1.89519	3.72337
1065	peroxidase 31	0.456	3.502	0.736	0.002	Extracellular	0.449	7.67982	1.61404
910	polygalacturonase inhibitor	0.26	1.581	1.485	7.032e-06	Extracellular	0.5212	6.08077	5.71154
2798	polygalacturonase inhibitor	0.631	1.834	1.212	8.73e-05	Extracellular	0.5212	2.9065	1.92076
1356	polygalacturonase inhibitor protein	0.786	0.88	2.243	0.0001169	Extracellular	0.9558	1.11959	2.85369
773	PREDICTED: endoglucanase 3-like [Erythranthe guttata]	1.654	0.8	0.709	0.001	Extracellular	0.9215	0.483676	0.428658
776	PREDICTED: endoglucanase 3-like [Erythranthe guttata]	1.315	0.697	0.729	0.002	Extracellular	0.9215	0.530038	0.554373
783	PREDICTED: endoglucanase 3-like [Erythranthe guttata]	1.43	0.622	0.678	0.0002843	Extracellular	0.9215	0.434965	0.474126
3378	probable glutamate carboxypeptidase 2 isoform X2	2.151	0.721	1.164	0.003	Extracellular	0.4449	0.335193	0.541144
3381	probable glutamate carboxypeptidase 2 isoform X2	2.241	0.718	1.294	0.003	Extracellular	0.4449	0.320393	0.577421
1392	protein EXORDIUM-like	0.609	1.04	2.309	0.005	Extracellular	0.854	1.70772	3.79146
2689	protein EXORDIUM-like	1.713	0.717	1.544	0.0003374	Extracellular	0.8659	0.418564	0.901343
1534	PRp27-like protein	0.839	0.782	1.83	0.0001261	Extracellular	0.3969	0.932062	2.18117
1540	PRp27-like protein	0.836	0.716	2.012	0.0007594	Extracellular	0.3969	0.856459	2.4067
1194	serine carboxypeptidase-like 45	0.919	1.969	0.635	2.813e-05	Extracellular	0.7595	2.14255	0.690968
1834	serine carboxypeptidase-like 45	1.313	0.533	1.194	0.007	Extracellular	0.7595	0.405941	0.909368
278	subtilisin-like protease SBT1.9	0.637	1.611	1.657	0.003	Extracellular	0.7338	2.52904	2.60126
3615	subtilisin-like protease SBT1.9	0.37	0.885	2.537	1.644e-05	Extracellular	0.7338	2.39189	6.85676
	% extracellular proteins	47.7273

## Sheet: Cytosolic CaCl2
spot	Protein name	Control	Dichlobenil	Isoxaben	p-value	Localisation	Prediction probability
175	5-methyltetrahydropteroyltriglutamate--homocysteine methyltransferase	2.426	0.705	0.563	0.0005387	Cytoplasm	0.7903
176	5-methyltetrahydropteroyltriglutamate--homocysteine methyltransferase	2.224	0.74	0.672	0.0003703	Cytoplasm	0.7903
182	5-methyltetrahydropteroyltriglutamate--homocysteine methyltransferase	2.121	0.769	0.676	0.0004711	Cytoplasm	0.7903
296	5-methyltetrahydropteroyltriglutamate--homocysteine methyltransferase	2.067	0.66	0.875	0.0005645	Cytoplasm	0.7903
3087	5-methyltetrahydropteroyltriglutamate--homocysteine methyltransferase	2.539	0.722	0.636	0.000596	Cytoplasm	0.7903
3448	5-methyltetrahydropteroyltriglutamate--homocysteine methyltransferase	3.287	0.635	0.604	0.002	Cytoplasm	0.7903
3452	5-methyltetrahydropteroyltriglutamate--homocysteine methyltransferase	3.211	0.618	0.558	0.002	Cytoplasm	0.7903
3456	5-methyltetrahydropteroyltriglutamate--homocysteine methyltransferase	3.27	0.668	0.592	0.003	Cytoplasm	0.7903
3465	5-methyltetrahydropteroyltriglutamate--homocysteine methyltransferase	3.255	0.588	0.573	0.002	Cytoplasm	0.7903
3469	5-methyltetrahydropteroyltriglutamate--homocysteine methyltransferase	2.899	0.709	0.708	0.002	Cytoplasm	0.7903
3471	5-methyltetrahydropteroyltriglutamate--homocysteine methyltransferase	3.33	0.655	0.58	0.005	Cytoplasm	0.7903
3472	5-methyltetrahydropteroyltriglutamate--homocysteine methyltransferase	3.119	0.66	0.575	0.003	Cytoplasm	0.7903
3478	5-methyltetrahydropteroyltriglutamate--homocysteine methyltransferase	3.302	0.581	0.58	0.004	Cytoplasm	0.7903
3481	5-methyltetrahydropteroyltriglutamate--homocysteine methyltransferase	2.666	0.599	0.66	0.0007005	Cytoplasm	0.7903
3486	5-methyltetrahydropteroyltriglutamate--homocysteine methyltransferase	2.519	0.6	0.74	0.0005325	Cytoplasm	0.7903
3490	5-methyltetrahydropteroyltriglutamate--homocysteine methyltransferase	2.695	0.526	0.689	0.0004362	Cytoplasm	0.7903
3495	5-methyltetrahydropteroyltriglutamate--homocysteine methyltransferase	3.311	0.527	0.611	0.002	Cytoplasm	0.7903
3496	5-methyltetrahydropteroyltriglutamate--homocysteine methyltransferase	3.16	0.499	0.596	0.0009571	Cytoplasm	0.7903
3499	5-methyltetrahydropteroyltriglutamate--homocysteine methyltransferase	2.955	0.563	0.659	0.001	Cytoplasm	0.7903
3507	5-methyltetrahydropteroyltriglutamate--homocysteine methyltransferase	3.068	0.575	0.646	0.002	Cytoplasm	0.7903
3512	5-methyltetrahydropteroyltriglutamate--homocysteine methyltransferase	2.443	0.525	0.691	0.0006355	Cytoplasm	0.7903
3519	5-methyltetrahydropteroyltriglutamate--homocysteine methyltransferase	3.308	0.526	0.58	0.002	Cytoplasm	0.7903
3524	5-methyltetrahydropteroyltriglutamate--homocysteine methyltransferase	2.956	0.662	0.568	0.002	Cytoplasm	0.7903
3531	5-methyltetrahydropteroyltriglutamate--homocysteine methyltransferase	2.975	0.679	0.555	0.003	Cytoplasm	0.7903
3536	5-methyltetrahydropteroyltriglutamate--homocysteine methyltransferase	3.203	0.661	0.54	0.003	Cytoplasm	0.7903
3543	5-methyltetrahydropteroyltriglutamate--homocysteine methyltransferase	2.349	0.672	0.711	0.008	Cytoplasm	0.7903
3549	5-methyltetrahydropteroyltriglutamate--homocysteine methyltransferase	2.458	0.607	0.584	0.002	Cytoplasm	0.7903
3550	5-methyltetrahydropteroyltriglutamate--homocysteine methyltransferase	2.55	0.523	0.504	0.003	Cytoplasm	0.7903
3561	5-methyltetrahydropteroyltriglutamate--homocysteine methyltransferase	2.049	0.593	0.615	0.003	Cytoplasm	0.7903
3571	5-methyltetrahydropteroyltriglutamate--homocysteine methyltransferase	1.968	0.741	0.682	0.0006842	Cytoplasm	0.7903
3582	5-methyltetrahydropteroyltriglutamate--homocysteine methyltransferase	2.049	0.529	0.61	0.002	Cytoplasm	0.7903
3584	5-methyltetrahydropteroyltriglutamate--homocysteine methyltransferase	1.471	0.927	0.891	0.007	Cytoplasm	0.7903
3605	5-methyltetrahydropteroyltriglutamate--homocysteine methyltransferase	1.724	0.71	0.991	0.001	Cytoplasm	0.7903
3613	5-methyltetrahydropteroyltriglutamate--homocysteine methyltransferase	1.407	0.806	0.82	0.004	Cytoplasm	0.7903
3614	5-methyltetrahydropteroyltriglutamate--homocysteine methyltransferase	1.511	0.64	0.969	0.007	Cytoplasm	0.7903
3662	5-methyltetrahydropteroyltriglutamate--homocysteine methyltransferase	2.083	0.763	0.701	0.0004816	Cytoplasm	0.7903
3663	5-methyltetrahydropteroyltriglutamate--homocysteine methyltransferase	2.525	0.769	0.626	0.0003627	Cytoplasm	0.7903
3664	5-methyltetrahydropteroyltriglutamate--homocysteine methyltransferase	3.161	0.623	0.618	0.003	Cytoplasm	0.7903
3665	5-methyltetrahydropteroyltriglutamate--homocysteine methyltransferase	3.362	0.589	0.556	0.003	Cytoplasm	0.7903
3729	5-methyltetrahydropteroyltriglutamate--homocysteine methyltransferase	0.948	1.436	1.022	0.003	Cytoplasm	0.7903
3741	5-methyltetrahydropteroyltriglutamate--homocysteine methyltransferase	1.535	0.829	0.69	0.001	Cytoplasm	0.755
3764	5-methyltetrahydropteroyltriglutamate--homocysteine methyltransferase	2.18	0.715	0.583	0.001	Cytoplasm	0.7903
3766	5-methyltetrahydropteroyltriglutamate--homocysteine methyltransferase	2.924	0.787	0.759	0.008	Cytoplasm	0.7903
3781	5-methyltetrahydropteroyltriglutamate--homocysteine methyltransferase	2.327	0.768	0.659	0.0002227	Cytoplasm	0.7903
3822	5-methyltetrahydropteroyltriglutamate--homocysteine methyltransferase	1.741	0.763	0.942	0.002	Cytoplasm	0.7903
2804	aspartate aminotransferase, cytoplasmic	0.496	1.171	1.865	0.004	Cytoplasm	0.5117
2868	aspartate aminotransferase, cytoplasmic	1.134	0.61	1.096	0.0007009	Cytoplasm	0.5117
1288	coatomer subunit delta-like	1.947	1.05	0.498	0.0001532	Cytoplasm	0.5095
1825	DNA-binding related protein	1.593	1.091	0.652	0.0007255	Cytoplasm	0.87
945	fructose-bisphosphate aldolase 6, cytosolic	1.244	0.865	1.871	0.003	Cytoplasm	0.5138
2029	nucleoside diphosphate kinase	1.93	0.979	0.708	0.003	Cytoplasm	0.5533
2594	polyubiquitin 11	1.489	0.649	0.908	0.0003174	Cytoplasm	0.7073
3841	PREDICTED: 5-methyltetrahydropteroyltriglutamate--homocysteine methyltransferase 2 [Musa acuminata subsp. malaccensis]	1.69	0.739	0.941	0.001	Cytoplasm	0.7813
1402	probable methionine--tRNA ligase	2.102	1.015	0.813	0.01	Cytoplasm	0.5942
1461	proteasome subunit alpha type-2-A	1.75	1.375	0.682	0.001	Cytoplasm	0.7574
1473	proteasome subunit alpha type-2-A	1.538	1.376	0.669	0.0001635	Cytoplasm	0.7574
	% cytosolic proteins	25.4545

## Sheet: (Endo)Membrane CaCl2
spot	Protein name	Control	Dichlobenil	Isoxaben	p-value	Localisation	Prediction probability
707	calreticulin	2.652	0.663	0.268	0.0006488	Golgi apparatus	0.3966
720	calreticulin	4.059	0.702	0.27	8.782e-05	Golgi apparatus	0.3966
1831	early nodulin-like protein 1	0.553	2.613	1.468	3.86e-05	Cell membrane	0.9816
715	ectonucleotide pyrophosphatase/phosphodiesterase family member 1-like	0.626	1.29	1.166	0.0003059	Cell membrane	0.4604
717	ectonucleotide pyrophosphatase/phosphodiesterase family member 1-like	0.624	1.218	1.327	0.01	Cell membrane	0.4604
722	ectonucleotide pyrophosphatase/phosphodiesterase family member 1-like	0.701	1.434	0.935	0.0002664	Cell membrane	0.4604
3254	luminal-binding protein 5	1.855	0.844	0.964	0.003	Endoplasmic reticulum	0.7958
3273	luminal-binding protein 5	2.154	0.778	0.901	0.002	Endoplasmic reticulum	0.7958
3356	luminal-binding protein 5	1.66	0.801	1.451	0.009	Endoplasmic reticulum	0.7958
3358	luminal-binding protein 5	3.001	0.653	0.792	0.002	Endoplasmic reticulum	0.7958
3360	luminal-binding protein 5	2.594	0.654	0.794	0.0006764	Endoplasmic reticulum	0.7958
3362	luminal-binding protein 5	2.346	0.833	0.992	0.0007256	Endoplasmic reticulum	0.7958
3696	Monocopper oxidase-like protein SKS1 [Morella rubra]	0.73	1.054	1.564	0.002	Cell membrane	0.5776
1083	pectinesterase/pectinesterase inhibitor U1	0.536	0.947	1.831	0.0006365	Cell membrane	0.3608
853	probable alpha-galactosidase B	2.445	0.711	0.492	2.6e-05	Golgi apparatus	0.4994
2815	probable alpha-galactosidase B	3.023	0.661	0.6	0.0001354	Golgi apparatus	0.4994
2821	probable alpha-galactosidase B	2.634	1.013	0.77	0.0002013	Golgi apparatus	0.4994
2825	probable alpha-galactosidase B	3.354	0.651	0.549	0.0001495	Golgi apparatus	0.4994
2830	probable alpha-galactosidase B	2.312	0.55	0.498	0.0003166	Golgi apparatus	0.4994
1854	protein disulfide-isomerase-like	0.71	1.217	0.883	0.009	Endoplasmic reticulum	0.7585
433	receptor-like protein 12	1.872	1.544	0.769	0.006	Endoplasmic reticulum	0.3813
3295	receptor-like protein 12	1.907	1.022	0.802	0.007	Endoplasmic reticulum	0.3813
	% membrane proteins	11.3636

## Sheet: Lysosome-Vacuole CaCl2
spot	Protein name	Control	Dichlobenil	Isoxaben	p-value	Localisation	Prediction probability
432	beta-glucosidase BoGH3B-like	0.964	2.598	0.549	0.000559	Lysosome/Vacuole	0.666
3275	beta-glucosidase BoGH3B-like	1.197	1.982	0.405	0.0007163	Lysosome/Vacuole	0.666
1747	serine carboxypeptidase-like 20	1.279	1.677	0.541	0.0002002	Lysosome/Vacuole	0.4767
1174	xylem cysteine proteinase 1-like	1.014	1.802	0.584	0.001	Lysosome/Vacuole	0.5865
1180	xylem cysteine proteinase 1-like	1.078	2.25	0.703	0.0001466	Lysosome/Vacuole	0.5865
1203	xylem cysteine proteinase 1-like	0.892	1.449	0.636	7.926e-05	Lysosome/Vacuole	0.5865
1208	xylem cysteine proteinase 1-like	0.745	2.224	0.623	8.015e-06	Lysosome/Vacuole	0.5865
1233	xylem cysteine proteinase 1-like	1.739	0.984	0.75	0.000287	Lysosome/Vacuole	0.5865
2008	xylem cysteine proteinase 1-like	0.521	3.25	0.767	0.0003472	Lysosome/Vacuole	0.5865
2009	xylem cysteine proteinase 1-like	0.859	2.551	0.607	0.002	Lysosome/Vacuole	0.5865
2690	xylem cysteine proteinase 1-like	0.869	2.458	0.72	0.001	Lysosome/Vacuole	0.5865
	% lysosomal-vacuolar proteins	5

## Sheet: Mitochondrion CaCl2
spot	Protein name	Control	Dichlobenil	Isoxaben	p-value	Localisation	Prediction probability
818	5-methyltetrahydropteroyltriglutamate--homocysteine methyltransferase	2.204	0.773	0.589	1.73e-05	Mitochondrion	0.5038
3253	heat shock 70 kDa protein, mitochondrial	1.41	0.653	1.98	0.007	Mitochondrion	0.9942
968	malate dehydrogenase, mitochondrial	1.343	0.825	0.83	0.009	Mitochondrion	0.9684
2668	NADH-cytochrome b5 reductase-like protein	1.489	0.882	0.931	0.0006885	Mitochondrion	0.9599
2750	peroxidase N1-like	2.017	0.502	0.934	9.252e-05	Mitochondrion	0.6228
1486	superoxide dismutase [Mn], mitochondrial	1.849	0.775	0.977	5.858e-05	Mitochondrion	0.9404
1493	superoxide dismutase [Mn], mitochondrial	1.38	0.764	1.529	0.009	Mitochondrion	0.9404
1500	superoxide dismutase [Mn], mitochondrial	1.684	0.725	1.291	0.002	Mitochondrion	0.9404
1100	vignain [Artemisia annua]	0.961	2.384	0.747	4.167e-05	Mitochondrion	0.4803
	% mitochondrial proteins	4.09091

## Sheet: Nucleus CaCl2
spot	Protein name	Control	Dichlobenil	Isoxaben	p-value	Localisation	Prediction probability
2599	GEM-like protein 4	0.393	1.648	1.779	4.806e-07	Nucleus	0.6118
1822	nascent polypeptide-associated complex subunit alpha-like protein 1	1.571	1.068	0.609	0.0002398	Nucleus	0.8966
2541	nascent polypeptide-associated complex subunit alpha-like protein 1	1.306	1.581	0.696	0.0005282	Nucleus	0.8966
	% nuclear proteins	1.36364

## Sheet: Plastid CaCl2
spot	Protein name	Control	Dichlobenil	Isoxaben	p-value	Localisation	Prediction probability
1019	enoyl-[acyl-carrier-protein] reductase [NADH], chloroplastic-like	1.719	1.344	0.731	0.008	Plastid	0.9983
1105	ferredoxin--NADP reductase, leaf isozyme, chloroplastic	2.109	0.865	0.651	7.685e-06	Plastid	0.9987
1133	ferredoxin--NADP reductase, leaf isozyme, chloroplastic	2.126	0.785	0.677	5.843e-06	Plastid	0.9987
833	pectinesterase 2.1-like	0.426	1.761	1.994	0.0001154	Plastid	0.286
1003	pectinesterase 2.1-like	2.888	0.74	1.684	0.0001985	Plastid	0.286
1008	pectinesterase 2.1-like	3.726	0.721	1.921	0.001	Plastid	0.286
2732	pectinesterase 2.1-like	4.272	0.568	0.995	6.674e-05	Plastid	0.286
2743	pectinesterase 2.1-like	3.104	0.594	1.645	1.666e-05	Plastid	0.286
2746	pectinesterase 2.1-like	2.883	0.703	1.377	0.0001478	Plastid	0.286
1876	polyphenol oxidase I, chloroplastic-like	2.897	0.687	0.379	6.334e-06	Plastid	0.9995
1882	polyphenol oxidase I, chloroplastic-like	2.881	1.105	0.398	4.116e-07	Plastid	0.9995
2567	polyphenol oxidase I, chloroplastic-like	1.451	0.701	1.335	0.0003268	Plastid	0.9995
3034	polyphenol oxidase I, chloroplastic-like	1.139	0.571	0.514	0.008	Plastid	0.9995
2043	thioredoxin H2	1.285	0.848	0.748	0.003	Plastid	0.2748
	% plastidial proteins	6.36364

## Sheet: Extracellular EGTA
spot	Protein name	Control	Dichlobenil	Isoxaben	p-value	Localisation	Prediction probability	Dichlobenil/Control	Isoxaben/Control
786	basic 7S globulin-like	1.807	0.57	1.872	0.0001969	Extracellular	0.8097	0.31544	1.03597
787	basic 7S globulin-like	1.227	0.423	2.031	3.146e-05	Extracellular	0.8097	0.344743	1.65526
796	beta-galactosidase 10	2.563	0.786	0.65	1.306e-05	Extracellular	0.6077	0.306672	0.253609
3302	beta-galactosidase 10	4.345	0.476	0.956	2.242e-07	Extracellular	0.6077	0.109551	0.220023
3304	beta-galactosidase 10	3.114	0.778	0.789	1.519e-06	Extracellular	0.6077	0.249839	0.253372
409	beta-galactosidase 8	1.54	0.989	0.863	0.0004733	Extracellular	0.9973	0.642208	0.56039
410	beta-galactosidase 8	1.772	0.751	0.878	0.0002051	Extracellular	0.9973	0.423815	0.495485
411	beta-galactosidase 8	1.614	0.828	0.898	0.0006634	Extracellular	0.9973	0.513011	0.556382
560	beta-xylosidase/alpha-L-arabinofuranosidase 2-like	2.617	1.069	0.503	7.608e-05	Extracellular	0.8215	0.408483	0.192205
1372	cysteine-rich repeat secretory protein 55	0.8	2.306	1.411	0.0007832	Extracellular	0.8716	2.8825	1.76375
1378	cysteine-rich repeat secretory protein 55	0.862	2.545	1.078	0.0003729	Extracellular	0.8716	2.95244	1.25058
1393	cysteine-rich repeat secretory protein 55	0.924	1.682	1.28	0.007	Extracellular	0.8716	1.82035	1.38528
2114	dirigent protein 21 [Sesamum indicum]	1.821	0.589	0.609	2.338e-06	Extracellular	0.5799	0.323449	0.334432
3298	dirigent protein 21-like [Sesamum indicum]	6.171	1.066	0.845	0.003	Extracellular	0.5799	0.172743	0.136931
855	DUF642 domain-containing protein	2.402	1.165	0.895	0.002	Extracellular	0.882	0.485012	0.372606
1433	endochitinase EP3-like	2.215	0.712	0.758	3.332e-05	Extracellular	0.7715	0.321445	0.342212
2768	endochitinase EP3-like	2.348	0.57	0.513	0.003	Extracellular	0.7715	0.24276	0.218484
239	epidermis-specific secreted glycoprotein EP1-like	0.622	0.897	1.845	0.002	Extracellular	0.8196	1.44212	2.96624
240	epidermis-specific secreted glycoprotein EP1-like	0.462	0.71	2.353	0.0002329	Extracellular	0.8196	1.5368	5.09307
242	epidermis-specific secreted glycoprotein EP1-like	0.407	1.833	1.512	0.000861	Extracellular	0.8196	4.50369	3.71499
256	epidermis-specific secreted glycoprotein EP1-like	0.537	0.905	2.761	0.00019	Extracellular	0.8196	1.68529	5.14153
607	epidermis-specific secreted glycoprotein EP1-like	0.704	1.436	1.652	0.0003745	Extracellular	0.8196	2.03977	2.34659
726	epidermis-specific secreted glycoprotein EP1-like	0.497	1.525	0.984	0.0008508	Extracellular	0.8196	3.06841	1.97988
734	epidermis-specific secreted glycoprotein EP1-like	0.285	1.717	1.193	6.067e-06	Extracellular	0.8196	6.02456	4.18596
743	epidermis-specific secreted glycoprotein EP1-like	0.31	1.706	1.41	2.029e-06	Extracellular	0.8196	5.50323	4.54839
756	epidermis-specific secreted glycoprotein EP1-like	0.221	1.557	0.966	2.263e-06	Extracellular	0.8196	7.04525	4.37104
759	epidermis-specific secreted glycoprotein EP1-like	0.366	1.573	1.608	6.303e-06	Extracellular	0.8196	4.29781	4.39344
769	epidermis-specific secreted glycoprotein EP1-like	0.096	2.639	1.113	2.506e-06	Extracellular	0.8196	27.4896	11.5938
1427	epidermis-specific secreted glycoprotein EP1-like	0.386	1.827	1.126	0.0001006	Extracellular	0.8196	4.73316	2.9171
1435	epidermis-specific secreted glycoprotein EP1-like	0.216	2.01	1.526	5.658e-05	Extracellular	0.8196	9.30556	7.06481
2940	epidermis-specific secreted glycoprotein EP1-like	0.156	2.48	1.295	1.239e-05	Extracellular	0.8196	15.8974	8.30128
2954	epidermis-specific secreted glycoprotein EP1-like	0.256	1.688	1.288	1.136e-05	Extracellular	0.8196	6.59375	5.03125
2958	epidermis-specific secreted glycoprotein EP1-like	0.164	1.624	1.633	9.491e-06	Extracellular	0.8196	9.90244	9.95732
2974	epidermis-specific secreted glycoprotein EP1-like	0.171	1.716	1.972	2.161e-05	Extracellular	0.8196	10.0351	11.5322
2978	epidermis-specific secreted glycoprotein EP1-like	0.143	1.885	2.855	3.743e-05	Extracellular	0.8196	13.1818	19.965
3005	epidermis-specific secreted glycoprotein EP1-like	0.111	2.017	2.629	2.178e-05	Extracellular	0.8196	18.1712	23.6847
3006	epidermis-specific secreted glycoprotein EP1-like	0.186	1.598	2.598	3.933e-05	Extracellular	0.8196	8.5914	13.9677
3014	epidermis-specific secreted glycoprotein EP1-like	0.104	2.159	1.376	1.63e-05	Extracellular	0.8196	20.7596	13.2308
3015	epidermis-specific secreted glycoprotein EP1-like	0.167	2.167	1.5	2.261e-05	Extracellular	0.8196	12.976	8.98204
3027	epidermis-specific secreted glycoprotein EP1-like	0.185	1.606	1.72	2.703e-05	Extracellular	0.8196	8.68108	9.2973
3028	epidermis-specific secreted glycoprotein EP1-like	0.392	1.413	1.531	1.003e-05	Extracellular	0.8196	3.60459	3.90561
3029	epidermis-specific secreted glycoprotein EP1-like	0.545	1.172	1.736	5.965e-05	Extracellular	0.8196	2.15046	3.18532
3030	epidermis-specific secreted glycoprotein EP1-like	0.328	1.283	1.541	2.274e-06	Extracellular	0.8196	3.91159	4.69817
3037	epidermis-specific secreted glycoprotein EP1-like	0.418	1.163	3.746	0.001	Extracellular	0.8196	2.7823	8.96172
3047	epidermis-specific secreted glycoprotein EP1-like	0.255	1.41	4.192	0.0003727	Extracellular	0.8196	5.52941	16.4392
3050	epidermis-specific secreted glycoprotein EP1-like	0.894	0.965	3.99	0.005	Extracellular	0.8196	1.07942	4.46309
3067	epidermis-specific secreted glycoprotein EP1-like	0.613	0.987	3.365	0.003	Extracellular	0.8196	1.61011	5.4894
3072	epidermis-specific secreted glycoprotein EP1-like	0.226	1.936	2.91	0.0002541	Extracellular	0.8196	8.56637	12.8761
3083	epidermis-specific secreted glycoprotein EP1-like	0.161	1.6	2.508	4.603e-05	Extracellular	0.8196	9.93789	15.5776
3084	epidermis-specific secreted glycoprotein EP1-like	0.806	0.826	3.882	0.003	Extracellular	0.8196	1.02481	4.81638
3088	epidermis-specific secreted glycoprotein EP1-like	0.605	1.155	1.812	0.003	Extracellular	0.8196	1.90909	2.99504
3103	epidermis-specific secreted glycoprotein EP1-like	0.81	1.99	1.514	0.00061	Extracellular	0.8196	2.45679	1.86914
3107	epidermis-specific secreted glycoprotein EP1-like	0.562	0.949	1.65	0.002	Extracellular	0.8196	1.68861	2.93594
3114	epidermis-specific secreted glycoprotein EP1-like	0.431	0.999	2.13	0.001	Extracellular	0.8196	2.31787	4.942
3115	epidermis-specific secreted glycoprotein EP1-like	0.37	1.055	3.011	0.0006198	Extracellular	0.8196	2.85135	8.13784
3116	epidermis-specific secreted glycoprotein EP1-like	0.301	0.964	4.13	0.0003934	Extracellular	0.8196	3.20266	13.7209
3120	epidermis-specific secreted glycoprotein EP1-like	0.825	0.932	2.494	0.009	Extracellular	0.8196	1.1297	3.02303
3121	epidermis-specific secreted glycoprotein EP1-like	0.681	1.294	1.429	0.008	Extracellular	0.8196	1.90015	2.09838
3124	epidermis-specific secreted glycoprotein EP1-like	0.629	1.192	1.631	0.0005036	Extracellular	0.8196	1.89507	2.593
3127	epidermis-specific secreted glycoprotein EP1-like	0.258	1.703	1.771	7.642e-05	Extracellular	0.8196	6.60078	6.86434
3130	epidermis-specific secreted glycoprotein EP1-like	0.369	1.005	1.905	0.000401	Extracellular	0.8196	2.72358	5.1626
3132	epidermis-specific secreted glycoprotein EP1-like	0.745	0.767	2.691	0.003	Extracellular	0.8196	1.02953	3.61208
3139	epidermis-specific secreted glycoprotein EP1-like	0.315	1.013	1.198	2.83e-05	Extracellular	0.8196	3.21587	3.80317
3148	epidermis-specific secreted glycoprotein EP1-like	0.366	1.454	1.418	3.88e-06	Extracellular	0.8196	3.97268	3.87432
3152	epidermis-specific secreted glycoprotein EP1-like	0.433	1.478	1.915	0.0009938	Extracellular	0.8196	3.41339	4.42263
3153	epidermis-specific secreted glycoprotein EP1-like	0.47	0.742	1.994	0.002	Extracellular	0.8196	1.57872	4.24255
3167	epidermis-specific secreted glycoprotein EP1-like	2.431	1.072	0.67	0.000412	Extracellular	0.8196	0.440971	0.275607
3190	epidermis-specific secreted glycoprotein EP1-like	0.539	1.105	2.782	0.0001446	Extracellular	0.8196	2.05009	5.16141
3234	epidermis-specific secreted glycoprotein EP1-like	0.858	1.204	2.171	0.0005943	Extracellular	0.8196	1.40326	2.5303
3237	epidermis-specific secreted glycoprotein EP1-like	0.629	0.905	1.818	0.0005292	Extracellular	0.8196	1.43879	2.8903
3265	epidermis-specific secreted glycoprotein EP1-like	0.329	2.484	1.141	0.0001038	Extracellular	0.8196	7.55015	3.46809
3279	epidermis-specific secreted glycoprotein EP1-like	0.395	1.085	1.623	8.685e-05	Extracellular	0.8196	2.74684	4.10886
3309	epidermis-specific secreted glycoprotein EP1-like	0.051	3.468	1.723	6.038e-06	Extracellular	0.8196	68	33.7843
3310	epidermis-specific secreted glycoprotein EP1-like	0.446	1.998	1.768	0.001	Extracellular	0.8196	4.47982	3.96413
3312	epidermis-specific secreted glycoprotein EP1-like	0.287	1.549	1.078	9.598e-05	Extracellular	0.8196	5.39721	3.7561
3314	epidermis-specific secreted glycoprotein EP1-like	0.05	2.711	1.5	1.522e-06	Extracellular	0.8196	54.22	30
3315	epidermis-specific secreted glycoprotein EP1-like	0.09	2.505	2.554	1.478e-05	Extracellular	0.8196	27.8333	28.3778
3316	epidermis-specific secreted glycoprotein EP1-like	0.177	2.254	2.658	6.054e-05	Extracellular	0.8196	12.7345	15.0169
3323	epidermis-specific secreted glycoprotein EP1-like	0.254	1.304	2.443	7.044e-05	Extracellular	0.8196	5.13386	9.61811
3328	epidermis-specific secreted glycoprotein EP1-like	0.336	1.231	1.712	0.0001482	Extracellular	0.8196	3.66369	5.09524
3329	epidermis-specific secreted glycoprotein EP1-like	0.434	1.09	1.522	0.0001207	Extracellular	0.8196	2.51152	3.50691
3333	epidermis-specific secreted glycoprotein EP1-like	0.694	1.112	3.763	0.004	Extracellular	0.8196	1.60231	5.42219
3335	epidermis-specific secreted glycoprotein EP1-like	0.657	0.836	3	0.003	Extracellular	0.8196	1.27245	4.56621
3336	epidermis-specific secreted glycoprotein EP1-like	0.247	1.302	2.481	0.0001241	Extracellular	0.8196	5.27126	10.0445
3340	epidermis-specific secreted glycoprotein EP1-like	0.469	0.831	2.363	0.002	Extracellular	0.8196	1.77186	5.03838
3341	epidermis-specific secreted glycoprotein EP1-like	0.209	1.214	1.971	0.0001677	Extracellular	0.8196	5.80861	9.43062
3342	epidermis-specific secreted glycoprotein EP1-like	0.167	1.21	1.717	4.588e-05	Extracellular	0.8196	7.24551	10.2814
3345	epidermis-specific secreted glycoprotein EP1-like	0.555	1.084	1.697	0.0001522	Extracellular	0.8196	1.95315	3.05766
3347	epidermis-specific secreted glycoprotein EP1-like	0.481	0.973	2.152	4.522e-06	Extracellular	0.8196	2.02287	4.47401
3349	epidermis-specific secreted glycoprotein EP1-like	0.564	1.156	2.528	0.0001019	Extracellular	0.8196	2.04965	4.48227
2638	expansin-like A2	0.668	1.554	1.122	0.001	Extracellular	0.7913	2.32635	1.67964
2735	expansin-like A2	4.025	0.98	0.703	4.234e-05	Extracellular	0.7913	0.243478	0.174658
1983	kiwellin	0.582	1.613	1.201	5.751e-05	Extracellular	0.8755	2.77148	2.06357
2607	kiwellin	0.546	1.411	1.338	0.0002305	Extracellular	0.8755	2.58425	2.45055
3159	L-ascorbate oxidase homolog	1.387	1.029	0.382	9.526e-05	Extracellular	0.7967	0.741889	0.275415
763	leucine-rich repeat receptor-like protein kinase PXC2	0.154	2.029	1.812	2.648e-06	Extracellular	0.7005	13.1753	11.7662
2945	leucine-rich repeat receptor-like protein kinase PXC2	0.275	3.066	1.378	3.218e-05	Extracellular	0.7005	11.1491	5.01091
3283	leucine-rich repeat receptor-like protein kinase PXC2	0.278	1.444	1.484	0.000601	Extracellular	0.7005	5.19424	5.33813
3317	leucine-rich repeat receptor-like protein kinase PXC2	0.493	2.782	1.487	0.0007276	Extracellular	0.7005	5.643	3.01623
3319	leucine-rich repeat receptor-like protein kinase PXC2	0.412	2.353	1.627	0.0003083	Extracellular	0.7005	5.71117	3.94903
3322	leucine-rich repeat receptor-like protein kinase PXC2	0.286	2.636	1.383	0.000562	Extracellular	0.7005	9.21678	4.83566
1257	low-temperature-induced cysteine proteinase-like	1.414	2.408	0.714	0.0008991	Extracellular	0.9886	1.70297	0.50495
3300	low-temperature-induced cysteine proteinase-like	0.854	1.483	1.369	0.008	Extracellular	0.9979	1.73653	1.60304
1493	osmotin-like protein	0.813	1.542	1.081	0.001	Extracellular	0.9926	1.89668	1.32964
3294	osmotin-like protein	0.947	0.949	1.57	0.009	Extracellular	0.9926	1.00211	1.65787
2767	peroxidase 47	2.323	0.666	0.864	0.01	Extracellular	0.4604	0.286698	0.371933
2770	peroxidase 47	3.33	0.385	0.649	5.861e-06	Extracellular	0.4604	0.115616	0.194895
2749	peroxidase 73-like	0.519	2.152	1.428	0.0009584	Extracellular	0.8362	4.14644	2.75145
2855	polygalacturonase inhibitor	0.547	1.147	1.761	0.001	Extracellular	0.5212	2.09689	3.21938
2862	polygalacturonase inhibitor	0.608	1.207	1.4	0.006	Extracellular	0.5212	1.9852	2.30263
1456	polygalacturonase inhibitor protein	0.484	1.275	2.426	0.001	Extracellular	0.9558	2.6343	5.0124
1204	protein EXORDIUM-like	2.924	0.599	0.863	1.308e-05	Extracellular	0.8659	0.204856	0.295144
499	subtilisin-like protease SBT1.7	1.433	1.217	0.685	0.002	Extracellular	0.9562	0.849267	0.478018
504	subtilisin-like protease SBT1.7	1.273	1.622	0.636	0.0004571	Extracellular	0.9562	1.27416	0.499607
508	subtilisin-like protease SBT1.7	1.405	1.319	0.667	0.0002164	Extracellular	0.9562	0.93879	0.474733
512	subtilisin-like protease SBT1.7	1.151	2.351	0.569	0.0003247	Extracellular	0.9562	2.04257	0.494353
532	subtilisin-like protease SBT1.7	1.751	0.718	0.806	0.0005338	Extracellular	0.9562	0.410051	0.460308
3204	subtilisin-like protease SBT1.7	1.296	1.386	0.622	5.675e-06	Extracellular	0.9562	1.06944	0.479938
1217	thaumatin-like protein	2.796	0.545	0.535	9.097e-06	Extracellular	0.9998	0.194921	0.191345
1251	thaumatin-like protein	3.29	0.377	0.329	4.059e-07	Extracellular	0.9998	0.11459	0.1
1259	thaumatin-like protein	1.376	1.059	0.564	0.001	Extracellular	0.9998	0.769622	0.409884
2348	thaumatin-like protein	0.702	1.653	1.182	0.0008931	Extracellular	0.9998	2.3547	1.68376
2698	thaumatin-like protein	0.829	1.859	1.277	0.002	Extracellular	0.9998	2.24246	1.54041
2699	thaumatin-like protein	0.749	1.905	1.167	0.0001275	Extracellular	0.9998	2.54339	1.55808
2704	thaumatin-like protein	1.035	2.069	0.697	0.003	Extracellular	0.9998	1.99903	0.67343
	% extracellular proteins	73.0994

## Sheet: Cytosolic EGTA
spot	Protein name	Control	Dichlobenil	Isoxaben	p-value	Localisation	Prediction probability
1028	fructose-bisphosphate aldolase 6, cytosolic	1.945	0.537	0.599	0.0003874	Cytoplasm	0.5138
1032	fructose-bisphosphate aldolase 6, cytosolic	1.728	0.66	0.869	0.003	Cytoplasm	0.641
2817	fructose-bisphosphate aldolase 6, cytosolic	1.717	0.636	0.73	0.0005732	Cytoplasm	0.5138
2814	fructose-bisphosphate aldolase 6, cytosolic	1.646	0.834	1.351	0.009	Cytoplasm	0.641
1302	heat shock cognate 70 kDa protein	1.738	0.888	0.991	0.01	Cytoplasm	0.9124
2537	polyubiquitin 11	1.188	2.561	1.129	0.001	Cytoplasm	0.7073
	% cytosolic proteins	3.50877

[truncated: 12 more sheets: (Endo)Membrane EGTA, Lysosome-Vacuole EGTA, Mitochondrion EGTA, Plastid EGTA, Extracellular LiCl, (Endo)Membrane LiCl, Lysosome-Vacuole LiCl, Mitochondrion LiCl, Nucleus LiCl, Diff abund extracell proteins, Upregulated in DCB and IXB FC>4, Upregulated in C>4]
